# Supplementary material for: Time series forecasting of red blood cell demand in hematology patients using SARIMA and exponential smoothing models: a retrospective analysis in a Chinese tertiary hospital
Source: Front Med (Lausanne). 2025 Nov 24;12:1582277. doi: 10.3389/fmed.2025.1582277 (PMC12682652; doi:10.3389/fmed.2025.1582277)
Supplement: Supplementary file 1 [file Table_1.xls]

## Sheet: 血液科
种类(血液科）		红细胞(U)									平滑系数	0.23173
时间	T	A	B	O	AB	合计	观测值	预测值	误差	误差平方		一次平滑	二次平滑	a值	b值	预测值	误差	误差平方
2014.01	1	63	27.5	80.5	14.5	185.5	185.5	185.5	0	0		185.5	185.5	185.5	0	185.5	0	0
2014.02	2	71.5	56.5	116	5.5	249.5	249.5	185.5	64	4096		200.331	188.937	211.725	3.43671	185.5	64	4096
2014.03	3	53.5	31.5	98	16.5	199.5	199.5	200.331	-0.830699	0.690061		188.744	188.892	188.596	-0.0446074	215.161	-15.6614	245.279
2014.04	4	79	37.5	117.75	33.5	267.75	267.75	200.138	67.6118	4571.36		215.954	195.163	236.744	6.27099	188.552	79.1983	6272.37
2014.05	5	41	43.5	81	22	187.5	187.5	215.806	-28.3059	801.222		197.21	195.637	198.782	0.474226	243.015	-55.5154	3081.96
2014.06	6	40.5	65.75	63	17.5	186.75	186.75	209.247	-22.4966	506.095		209.073	198.751	219.395	3.11339	199.256	-12.506	156.4
2014.07	7	102.75	42.25	83	6	234	234	204.033	29.9666	897.995	1915.35	214.983	202.512	227.453	3.76143	222.508	11.4918	132.062	2320.1
2014.08	8	105	64.5	120.5	7.5	297.5	297.5	210.978	86.5224	7486.13		225.692	207.884	243.501	5.37156	231.215	66.2854	4393.75
2014.09	9	52	26.5	114.5	3.5	196.5	196.5	231.027	-34.5274	1192.14		207.623	207.823	207.422	-0.0604811	248.873	-52.3727	2742.9
2014.1	10	62	26	64	16.25	168.25	168.25	223.026	-54.7764	3000.45		216.48	209.829	223.131	2.00604	207.362	-39.1117	1529.72
2014.11	11	93.5	37.5	96	8.5	235.5	235.5	210.333	25.1669	633.375		225.917	213.557	238.277	3.72798	225.137	10.3632	107.396
2014.12	12	57.25	42.5	28.5	10	138.25	138.25	216.165	-77.915	6070.75		193.629	208.939	178.319	-4.6179	242.005	-103.755	10765
2015.01	13	100.5	53.5	42.5	24.5	221	221	198.11	22.8902	523.963		217.285	210.873	223.697	1.93403	173.701	47.2987	2237.16
2015.02	14	88.5	36	83.5	19	227	227	203.414	23.5859	556.294		204.804	209.467	200.142	-1.40634	225.631	1.36853	1.87286
2015.03	15	113	68	39	3	223	223	208.88	14.1203	199.384		207.953	209.116	206.789	-0.350903	198.736	24.2644	588.76
2015.04	16	88.5	15	46.5	11	161	161	212.152	-51.1518	2616.5		197.785	206.49	189.079	-2.62587	206.438	-45.4385	2064.65
2015.05	17	51.5	25	86	8.25	170.75	170.75	200.298	-29.5484	873.107		202.558	205.579	199.537	-0.911279	186.453	-15.7029	246.582
2015.06	18	91	21	48.5	14.5	175	175	193.451	-18.4511	340.445		194.436	202.997	185.875	-2.58216	198.625	-23.6252	558.152
2015.07	19	75	23	83.5	15.5	197	197	189.175	7.82453	61.2233		194.274	200.975	187.572	-2.02145	183.293	13.707	187.881
2015.08	20	66.75	52.5	122.5	15	256.75	256.75	190.989	65.7614	4324.56		204.834	201.87	207.799	0.894273	185.55	71.1998	5069.41
2015.09	21	118.5	32	90.5	20	261	261	206.228	54.7725	3000.03		207.212	203.108	211.317	1.23806	208.694	52.3064	2735.96
2015.1	22	71.5	38	40.5	27.5	177.5	177.5	218.92	-41.4199	1715.61		199.57	202.288	196.853	-0.819679	212.555	-35.0551	1228.86
2015.11	23	91	59	78.75	11.5	240.25	240.25	209.322	30.9283	956.56		223.863	207.288	240.438	4.9995	196.033	44.2167	1955.12
2015.12	24	86.5	58.75	55.5	11	211.75	211.75	216.489	-4.7387	22.4553		209.884	207.889	211.88	0.601773	245.437	-33.6874	1134.84
2016.01	25	79.5	48.5	79.25	13	220.25	220.25	215.391	4.8594	23.6138		217.36	210.084	224.637	2.19471	212.481	7.76872	60.353
2016.02	26	68	46.5	66.5	31	212	212	216.517	-4.51667	20.4003		214.605	211.132	218.078	1.04762	226.831	-14.8313	219.968
2016.03	27	75.5	49	86	27	237.5	237.5	215.47	22.03	485.32		221.379	213.506	229.252	2.37465	219.126	18.3742	337.612
2016.04	28	69.75	39.25	67.5	24	200.5	200.5	220.575	-20.075	403.006		212.001	213.157	210.845	-0.348813	231.627	-31.1266	968.867
2016.05	29	63.75	24.5	66.75	27	182	182	215.923	-33.923	1150.77		211.636	212.805	210.467	-0.35256	210.496	-28.4958	812.009
2016.06	30	58.5	47	65.5	26	197	197	208.062	-11.0621	122.369		211.538	212.511	210.565	-0.293578	210.115	-13.1146	171.993
2016.07	31	63	96.5	73	36	268.5	268.5	205.499	63.0013	3969.17		222.067	214.726	229.409	2.21441	210.271	58.2289	3390.6
2016.08	32	58	52.75	100.5	27.5	238.75	238.75	220.098	18.6521	347.899		213.204	214.373	212.035	-0.352637	231.623	7.12667	50.7895
2016.09	33	71	42.5	125.5	18.5	257.5	257.5	224.42	33.0798	1094.27		228.765	217.708	239.822	3.33505	211.682	45.8178	2099.27
2016.1	34	104	38.5	97	15.75	255.25	255.25	232.086	23.1642	536.582		231.564	220.919	242.21	3.21089	243.157	12.0929	146.238
2016.11	35	56	62	64	28.25	210.25	210.25	237.454	-27.2036	740.036		227.026	222.334	231.717	1.41511	245.421	-35.1706	1236.97
2016.12	36	68.5	34.5	77.5	24	204.5	204.5	231.15	-26.6497	710.207		229.817	224.068	235.566	1.73406	233.132	-28.6325	819.818
2017.01	37	98	30.5	95.5	10	234	234	224.974	9.02581	81.4653		231.81	225.862	237.758	1.79405	237.3	-3.30038	10.8925
2017.02	38	68	36	91	6.5	201.5	201.5	227.066	-25.5657	653.607		219.535	224.396	214.673	-1.46633	239.552	-38.0522	1447.97
2017.03	39	79	74	122.5	20.5	296	296	221.141	74.8586	5603.81		243.04	228.716	257.363	4.32035	213.207	82.7932	6854.72
2017.04	40	78	62.75	123.5	21	285.25	285.25	238.488	46.7616	2186.65		235.997	230.404	241.591	1.68722	261.684	23.5662	555.368
2017.05	41	79.5	49.25	119.75	16.5	265	265	249.324	15.6756	245.724		244.632	233.701	255.563	3.29714	243.278	21.7218	471.835
2017.06	42	106.5	70.5	102.5	19.5	299	299	252.957	46.0431	2119.97		260.836	239.989	281.683	6.288	258.86	40.1397	1611.2
2017.07	43	83	62	54.5	18	217.5	217.5	263.626	-46.1265	2127.65		244.74	241.09	248.391	1.10114	287.971	-70.4708	4966.13
2017.08	44	86	96.25	84	26.5	292.75	292.75	252.938	39.8124	1585.03		270.375	247.876	292.874	6.78631	249.492	43.2577	1871.22
2017.09	45	101.5	63	61	26.5	252	252	262.163	-10.1633	103.293		252.72	248.999	256.442	1.12255	299.661	-47.6607	2271.54
2017.1	46	78.5	50	77	11.5	217	217	259.808	-42.8082	1832.54		251.698	249.624	253.771	0.625434	257.565	-40.5645	1645.48
2017.11	47	112	48	60.5	14	234.5	234.5	249.888	-15.3882	236.798		253.944	250.625	257.262	1.00094	254.397	-19.8966	395.875
2017.12	48	101.25	49.25	58.5	5	214	214	246.322	-32.3223	1044.73		241.572	248.527	234.617	-2.09788	258.263	-44.2629	1959.21
2018.01	49	61.5	44.5	75	21	202	202	238.832	-36.8323	1356.62		236.052	245.636	226.467	-2.89097	232.519	-30.5187	931.393
2018.02	50	51.5	60.75	45	10.5	167.75	167.75	230.297	-62.5472	3912.15		222.36	240.242	204.478	-5.39368	223.576	-55.8259	3116.53
2018.03	51	52.5	79	51.5	18	201	201	215.803	-14.8031	219.132		223.508	236.365	210.652	-3.87785	199.085	1.91534	3.66855
2018.04	52	76.5	62.5	45.5	20	204.5	204.5	212.373	-7.8728	61.981		213.184	230.993	195.375	-5.37168	206.774	-2.27378	5.17008
2018.05	53	76	61.25	71	14.5	222.75	222.75	210.548	12.2016	148.878		214.778	227.235	202.32	-3.7576	190.003	32.7469	1072.36
2018.06	54	47	59	107	19.5	232.5	232.5	213.376	19.1241	365.731		215.635	224.547	206.723	-2.68809	198.562	33.938	1151.78
2018.07	55	82.5	58	93.5	16	250	250	217.808	32.1925	1036.36		221.863	223.925	219.8	-0.622075	204.035	45.9648	2112.77
2018.08	56	64.5	47.5	59	21.25	192.25	192.25	225.267	-33.0175	1090.15		211.885	221.135	202.635	-2.79005	219.178	-26.9283	725.134
2018.09	57	65.5	54	107	18.5	245	245	217.616	27.3837	749.864		229.84	223.152	236.528	2.01719	199.845	45.155	2038.98
2018.1	58	78	87.5	110.25	20	295.75	295.75	223.962	71.788	5153.52		235.722	226.065	245.379	2.91282	238.545	57.205	3272.41
2018.11	59	74	92.5	110.5	29	306	306	240.597	65.4026	4277.5		242.973	229.983	255.962	3.91796	248.292	57.7079	3330.2
2018.12	60	107	55.5	110.5	18.5	291.5	291.5	255.753	35.7469	1277.84		252.393	235.176	269.61	5.19304	259.88	31.62	999.822
2019.01	61	67.5	93.25	93.75	15.5	270	270	264.037	5.96328	35.5607		259.055	240.709	277.4	5.53333	274.803	-4.80293	23.0681
2019.02	62	46.75	79	94.5	15	235.25	235.25	265.419	-30.1686	910.144		257.366	244.569	270.163	3.8598	282.933	-47.6829	2273.66
2019.03	63	66.25	111.25	139	30	346.5	346.5	258.428	88.0724	7756.74		284.208	253.755	314.66	9.18536	274.022	72.4775	5252.99
2019.04	64	64.5	72.5	96.5	35.5	269	269	278.837	-9.83661	96.7589		260.878	255.405	266.35	1.65059	323.846	-54.8458	3008.06
2019.05	65	119.5	64.5	98	11.5	293.5	293.5	276.557	16.9428	287.059		282.235	261.622	302.847	6.21715	268	25.4995	650.226
2019.06	66	136.5	53	90	42	321.5	321.5	280.483	41.0167	1682.37		286.972	267.497	306.447	5.8742	309.064	12.4361	154.657
2019.07	67	118.5	68.25	98.5	13.5	298.75	298.75	289.988	8.76189	76.7707		284.716	271.487	297.946	3.99031	312.321	-13.5711	184.176
2019.08	68	116	62.5	113	27.5	319	319	292.019	26.9815	728.001		296.711	277.332	316.09	5.84518	301.936	17.0641	291.182
2019.09	69	140	64.75	148.25	40	393	393	298.271	94.7291	8973.6		315.419	286.158	344.68	8.82585	321.935	71.0648	5050.21
2019.1	70	107.5	64	111	53.75	336.25	336.25	320.222	16.0275	256.882		307.072	291.004	323.139	4.84636	353.506	-17.2557	297.761
2019.11	71	129.5	32.5	81	32.5	275.5	275.5	323.937	-48.4365	2346.1		309.859	295.373	324.344	4.36918	327.986	-52.4857	2754.74
2019.12	72	145.5	92.75	108.5	20.5	367.25	367.25	312.712	54.5377	2974.36		333.974	304.318	363.629	8.94478	328.714	38.5364	1485.06
2020.01	73	132	60.25	125	52	369.25	369.25	325.35	43.8997	1927.18		325.814	309.299	342.328	4.98115	372.574	-3.32359	11.0463
2020.02	74	93.25	65	102.5	24	284.75	284.75	335.523	-50.7732	2577.92		315.942	310.839	321.045	1.53929	347.309	-62.5593	3913.67
2020.03	75	141	69.5	149.5	21.5	381.5	381.5	323.758	57.7425	3334.19		346.177	319.028	373.327	8.18902	322.585	58.9153	3471.02
2020.04	76	104.5	87	108	51.5	351	351	337.138	13.8618	192.15		330.07	321.587	338.554	2.55892	381.516	-30.5161	931.23
2020.05	77	120	77.75	124	38.5	360.25	360.25	340.35	19.8996	395.995		342.494	326.431	358.556	4.84483	341.113	19.1369	366.22
2020.06	78	141.25	105.5	131.5	15	393.25	393.25	344.962	48.2883	2331.76		352.609	332.498	372.72	6.06606	363.401	29.8489	890.957
2020.07	79	113.25	76	101.5	20	310.75	310.75	356.152	-45.4015	2061.3		337.034	333.549	340.519	1.0512	378.786	-68.0361	4628.91
2020.08	80	145	67.5	114	20.5	347	347	345.631	1.36935	1.87511		354.031	338.295	369.767	4.74632	341.57	5.42985	29.4833
2020.09	81	110.75	84.75	125.5	22.5	343.5	343.5	345.948	-2.44797	5.99256		345.137	339.881	350.393	1.58547	374.513	-31.013	961.805
2020.1	82	112	69.5	81	28	290.5	290.5	345.381	-54.8807	3011.89		333.099	338.309	327.889	-1.57147	351.979	-61.4788	3779.64
2020.11	83	108	84.5	141	27.75	361.25	361.25	332.663	28.5868	817.204		349.058	340.8	357.316	2.49087	326.318	34.9324	1220.28
2020.12	84	58	76	121.5	15	270.5	270.5	339.288	-68.7876	4731.74		318.258	335.576	300.94	-5.22359	359.807	-89.3071	7975.77
2021.01	85	116.5	89	101.5	31	338	338	323.347	14.6525	214.696		338.989	336.367	341.611	0.790876	295.716	42.2836	1787.9
2021.02	86	70.5	92.25	108.5	16.5	287.75	287.75	326.743	-38.9929	1520.45		315.098	331.439	298.758	-4.92859	342.402	-54.6522	2986.86
2021.03	87	160	61.75	158	31.5	411.25	411.25	317.707	93.5429	8750.27		346.326	334.888	357.763	3.44978	293.83	117.42	13787.5
2021.04	88	107.5	47.5	145.25	44.5	344.75	344.75	339.384	5.36624	28.7965		323.974	332.359	315.588	-2.52925	361.213	-16.4628	271.024
2021.05	89	145.5	74.5	174	36.5	430.5	430.5	340.627	89.8727	8077.11		360.498	338.88	382.116	6.52063	313.059	117.441	13792.4
2021.06	90	89	77	90	27.5	283.5	283.5	361.453	-77.9535	6076.74		327.389	336.217	318.561	-2.66271	388.637	-105.137	11053.8
2021.07	91	121	76	142	42	381	381	343.389	37.6107	1414.56		365.983	343.115	388.851	6.89764	315.899	65.1014	4238.19
2021.08	92	112.5	94.5	165.5	28.5	401	401	352.105	48.8952	2390.74		356.739	346.272	367.207	3.15725	395.749	5.25113	27.5743
2021.09	93	100	82.5	128	27	337.5	337.5	363.435	-25.9353	672.64		348.72	346.839	350.602	0.567391	370.364	-32.8642	1080.05
2021.1	94	145.75	52	165.25	13	376	376	357.425	18.5747	345.019		366.347	351.36	381.334	4.52048	351.169	24.831	616.58
2021.11	95	112	64.5	117	34	327.5	327.5	361.73	-34.2296	1171.67		350.491	351.158	349.823	-0.201395	385.854	-58.3545	3405.24
2021.12	96	108.5	72	135.5	14.5	330.5	330.5	353.798	-23.2976	542.778		354.493	351.931	357.054	0.77267	349.622	-19.1216	365.637
2022.01	97	118.25	83.5	107.5	44	353.25	353.25	348.399	4.85114	23.5336		353.671	352.334	355.007	0.403118	357.827	-4.57715	20.9503
2022.02	98	118.5	85	83	21.5	308	308	349.523	-41.523	1724.16		339.037	349.253	328.822	-3.0813	355.41	-47.4103	2247.74
2022.03	99	123.5	94.5	134	54.5	406.5	406.5	339.901	66.5991	4435.44		362.726	352.375	373.077	3.12218	325.74	80.7597	6522.13
2022.04	100	129	117.5	74	33	353.5	353.5	355.334	-1.83389	3.36314		343.052	350.215	335.89	-2.16039	376.2	-22.6996	515.273
2022.05	101	139.5	107.5	120.5	62	429.5	429.5	354.909	74.5911	5563.83		372.52	355.384	389.657	5.16889	333.729	95.7707	9172.02
2022.06	102	184.25	94.5	107	54	439.75	439.75	372.194	67.5561	4563.83		374.569	359.829	389.309	4.44586	394.826	44.924	2018.16
2022.07	103	112	85.5	106	45.5	349	349	387.849	-38.8486	1509.22		366.819	361.449	372.189	1.61973	393.755	-44.7546	2002.98
2022.08	104	129.25	91	97	40	357.25	357.25	378.846	-21.5963	466.398		380.758	365.924	395.592	4.47443	373.809	-16.5589	274.197
2022.09	105	91.5	83.5	95.5	40.5	311	311	373.842	-62.8418	3949.09		363.124	365.275	360.974	-0.64869	400.067	-89.0669	7932.91
2022.1	106	146.5	57	155.25	31.5	390.25	390.25	359.279	30.9705	959.174		377.644	368.141	387.147	2.86629	360.325	29.9251	895.51
2022.11	107	151.5	60	88	37.5	337	337	366.456	-29.4563	867.671		354.117	364.891	343.342	-3.24991	390.013	-53.0132	2810.4
2022.12	108	72.75	65.5	105	37	280.25	280.25	359.63	-79.3804	6301.24		346.48	360.625	332.335	-4.26651	340.092	-59.8421	3581.08
2023.01	109	116	96.5	102.5	14	329	329	341.236	-12.2356	149.709	-0.0371902	352.532	358.75	346.315	-1.87525	328.068	0.931887	0.868413
2023.02	110	96	89.75	109.25	33	328	328	338.4	-10.4002	108.165	-0.031708	338.169	353.98	322.357	-4.76924	344.44	-16.44	270.274
2023.03	111	95.5	121	120	23.5	360	360	335.99	24.0098	576.471	0.0666939	343.406	351.53	335.281	-2.45049	317.587	42.4125	1798.82
2023.04	112	87.5	106.5	117.5	30	341.5	341.5	341.554	-0.0539762	0.00291343	-0.000158056	337.267	348.225	326.309	-3.30512	332.831	8.66923	75.1555
2023.05	113	129.75	74	176	42	421.75	421.75	341.541	80.2085	6433.41	0.19018	360.138	350.985	369.29	2.76061	323.004	98.7459	9750.75
2023.06	114	87.5	53.5	121	40	302	302	360.128	-58.1282	3378.88	-0.192477	332.379	346.674	318.084	-4.31174	372.051	-70.0509	4907.12
2023.07	115	122.5	58.75	142.25	19	342.5	342.5	346.658	-4.15814	17.2902	-0.0121406	356.043	348.845	363.242	2.17122	313.772	28.7282	825.312
2023.08	116	134.5	65	178.5	33	411	411	345.695	65.3054	4264.8	0.158894	361.568	351.793	371.343	2.94836	365.413	45.5872	2078.19
2023.09	117	112.5	63.5	186.25	28.5	390.75	390.75	360.828	29.9222	895.339	0.0765764	356.135	352.799	359.471	1.0062	374.291	16.4587	270.888
2023.1	118	105.5	55	79.5	23.5	263.5	263.5	367.762	-104.262	10870.5	-0.39568	338.274	349.433	327.115	-3.36594	360.477	-96.9774	9404.61
2023.11	119	113.5	77.5	87	27	305	305	343.601	-38.6011	1490.05	-0.126561	353.218	350.31	356.125	0.876983	323.749	-18.7488	351.516
2023.12	120	109.75	94.5	81.5	16.5	302.25	302.25	334.656	-32.4061	1050.16	-0.107216	334.019	346.535	321.503	-3.77523	357.002	-54.7524	2997.83
2024.01																317.727
2024.02
2024.03
2024.04
2024.05
2024.06
2024.07
2024.08
2024.09
2024.1
2024.11
2024.12

## Sheet: Sheet1
2014
2014
2014
2014
2014
2014
2014
2014
2014
2014
2014
2014
2015
2015
2015
2015
2015
2015
2015
2015
2015
2015
2015
2015
2016
2016
2016
2016
2016
2016
2016
2016
2016
2016
2016
2016
2017
2017
2017
2017
2017
2017
2017
2017
2017
2017
2017
2017
2018
2018
2018
2018
2018
2018
2018
2018
2018
2018
2018
2018
2019
2019
2019
2019
2019
2019
2019
2019
2019
2019
2019
2019
2020
2020
2020
2020
2020
2020
2020
2020
2020
2020
2020
2020
2021
2021
2021
2021
2021
2021
2021
2021
2021
2021
2021
2021
2022
2022
2022
2022
2022
2022
2022
2022
2022
2022
2022
2022
2023
2023
2023
2023
2023
2023
2023
2023
2023
2023
2023
2023

## Sheet: 2021
2021.01	红细胞(U)					血浆(ML)					血小板(治疗量）
科室	A	B	O	AB	总量	A	B	O	AB	总量	A	B	O	AB	总量
肝胆外科	3	3	27.5	0	33.5	850	850	8050	0	9750	0	0	0	0	0
甲乳外科	0	0	2	0	2	0	0	0	0	0	0	0	0	0	0
泌尿外科	4.5	8	0	5	17.5	0	0	0	0	0	0	0	0	0	0
普通外科	22	0	7.5	2	31.5	0	0	0	0	0	0	0	0	0	0
神经外科	0	0	1.5	0	1.5	0	0	0	0	0	0	0	0	0	0
心胸外科	0	4	3	0	7	450	200	0	0	650	0	0	0	0	0
血管外科	0	1.5	0	1.5	3	0	0	0	0	0	0	0	0	0	0
内分泌	3	7.5	11	0	21.5	0	1250	0	0	1250	0	0	0	0	0
神经内科	0	6.5	4.5	0	11	0	0	0	0	0	0	0	0	0	0
肾内科	9.5	18.5	32	0	60	0	0	0	0	0	0	0	0	0	0
消化内科	36	48.5	40.5	24	149	5750	950	10200	0	16900	1	0	0	0	1
心血管内科	5.5	0	10.5	9	25	0	0	0	0	0	0	0	0	0	0
ICU	27.5	10	74	8.5	120	3650	6300	8150	800	18900	4	1	0	0	5
P/NICU	0	2.5	0.5	0	3	0	150	0	0	150	0	0	0	0	0
RICU	12.5	6	19	0	37.5	0	0	2550	0	2550	0	0	4	0	4
板仓感染结核	6	0	1.5	0	7.5	11450	1200	19100	0	31750	0	0	0	0	0
产科病房	5	4.5	2	0	11.5	400	0	0	0	400	0	0	0	0	0
儿科	15.5	4	10	0	29.5	0	0	300	0	300	0	0	5	0	5
妇科	8	10	17.5	0	35.5	0	0	0	0	0	0	0	0	1	1
骨科	14	17.5	6.5	15	53	0	400	350	800	1550	0	0	0	0	0
呼吸重症科	13.5	2	7.5	0	23	0	0	0	0	0	0	0	0	0	0
急诊ICU	20.5	2	4.5	0	27	800	0	0	0	800	0	0	0	0	0
全科医学	4	0	2	0	6	0	0	0	0	0	0	0	0	0	0
新生儿科	0	0.75	0.75	0	1.5	50	50	100	0	200	0	1	0	0	1
血透室	4	0	13	0	17	0	0	0	0	0	0	0	0	0	0
血液科	116.5	89	101.5	31	338	11750	7400	6400	0	25550	17	18	15	6	56
中西结合科	33	36	45	9.5	123.5	6800	0	2900	2050	11750	0	1	0	0	1
肿瘤科	10.5	12.5	0	17.5	40.5	700	0	0	0	700	1	1	1	2	5
2021.02	红细胞(U)					血浆(ML)					血小板(治疗量）
科室	A	B	O	AB	总量	A	B	O	AB	总量	A	B	O	AB	总量
肝胆外科	11.5	2	12	0	25.5	3800	0	9600	1250	14650	0	0	0	0	0
甲乳外科
泌尿外科	1.5	0	1.5	0	3
普通外科	8.5	10	18	2	38.5	450	0	700	0	1150
神经外科	1.5	1.5	2	0	5
心胸外科	0	17	4	0	21	800	800	0	0	1600
血管外科	0	4	0	1.5	5.5
内分泌	9	0	0	0	9						1	0	0	0	1
神经内科	0	0	3	0	3
肾内科	9	8	41.5	12	70.5	0	0	4950	0	4950
消化内科	70	75	78.5	21.5	245	4550	2900	4650	0	12000
心血管内科	5.5	0	9	0	14.5
ICU	32	15	41	9.5	97.5	1800	3050	7500	4600	16950	6	0	0	0	6
P/NICU	3	0	3	0	6						0	0	1	0	1
RICU	5.5	10	1.5	0	17
板仓感染结核	3	9	9	0	21	2900	13100	6250	0	22250
产科病房	3.5	10.5	3	0	17	750	850	0	0	1600
儿科	5.25	3	6	1.5	15.75						0	0	1	0	1
妇科	13.25	3	38.5	1.5	56.25	0	0	900	0	900
骨科	13.5	7.5	15.25	0	36.25	0	400	0	0	400
呼吸重症科	16	11.5	3	0	30.5	0	200	0	0	200
急诊ICU	3.5	5.5	16	0	25	0	0	850	0	850
全科医学	6.5	0	7	0	13.5
新生儿科	1.5	0	0.5	0	2	50	0	100	0	150
血透室	0	7	0	0	7
血液科	70.5	92.25	108.5	16.5	287.75	7300	3150	7100	5700	23250	43.5	106.5	15	36.5	201.5
中西结合科	41.5	13.5	51.25	4	110.25	850	0	1650	300	2800
肿瘤科	20	9	13	11	53
2021.03	红细胞(U)					血浆(ML)					血小板(治疗量）
科室	A	B	O	AB	总量	A	B	O	AB	总量	A	B	O	AB	总量
肝胆外科	11.5	2	0	0	13.5	7650	3000	7550	0	18200
甲乳外科	0	0	4	0	4
泌尿外科	8	2	2.5	0	12.5	0	200	0	0	200	0	1	0	0	1
普通外科	11.5	3.5	26.25	3	44.25	450	0	0	0	450	0	0	1	0	1
神经外科	1.5	0	0	1.5	3	0	0	0	200	200
心胸外科	2	2	0	0	4	0	1000	350	0	1350
血管外科
内分泌	10.5	1.5	0	5	17
神经内科	0	9	6	0	15	0	7950	0	0	7950	1	0	0	0	1
肾内科	5	17	29.5	3	54.5	0	200	0	0	200
消化内科	50	57	113.25	25.5	245.75	4850	2300	3350	2850	13350	1	0	0	0	1
心血管内科	18.5	3.5	9	7	38
ICU	54	6.5	16	13	89.5	9050	0	7500	1650	18200	1	0	0	1	2
P/NICU	2	0	5	0	7	50	0	0	0	50	0	0	1	0	1
RICU	0	6	6.25	0	12.25	0	450	0	0	450
板仓感染结核	9	7.75	24	0	40.75	5700	7250	14450	4200	31600
产科病房	0	2	0	1.5	3.5
儿科	9.5	5.5	7.5	0	22.5						0	0	0	1	0
妇科	10.5	11.5	14	2	38
骨科	4	5.5	25.5	0	35	0	600	0	0	600
呼吸重症科	10	13.5	24.5	0	48	0	0	0	200	200	0	0	1	0	1
急诊ICU	3	0	3.5	1.5	8	0	0	600	0	600	3	0	4	0	7
全科医学	7	5	0	0	12	0	0	0	450	450
新生儿科	1	0.5	0	0	1.5
血透室	3.5	4	0	0	7.5
血液科	160	61.75	158	31.5	411.25	25000	1250	31000	3450	60700	45	23.5	27	9	104.5
中西结合科	17.5	14.5	44	3	79	900	0	0	0	900	0	0	1	0	1
肿瘤科	7	11	10.5	7	35.5						1	0	0	1	2
2021.04	红细胞(U)					血浆(ML)					血小板(治疗量）
科室	A	B	O	AB	总量	A	B	O	AB	总量	A	B	O	AB	总量
肝胆外科	9.5	9.5	22	15.5	55.5	8650	900	5250	2450	17850	1	0	1	0	2
甲乳外科	3	0	0	0	3
泌尿外科	0	0	23	0	23	0	0	1100	0	1100
普通外科	15	8.5	8	3	34.5
神经外科	0	3.5	0	0	3.5
心胸外科	0	0	4.5	0	4.5	2700	0	0	0	2700
血管外科	3	0	0	0	3
内分泌	8	2	7.5	0	17.5
神经内科	0	6.5	0	0	6.5
肾内科	9	10.5	43.5	3.5	66.5
消化内科	72	19	54	15.5	160.5	5500	1300	3000	0	9800
心血管内科	14	0	3.5	0	17.5						2	0	0	0	2
ICU	54.5	19.5	29	9	112	5200	7350	4400	800	17750	3	0	1	0	4
P/NICU	0	3.25	1	3	7.25	0	50	150	0	200	0	0	1	1	2
RICU	2	3	2	0	7
板仓感染结核	7.5	5	16	0	28.5	8300	20750	14050	150	43250
产科病房	16.5	1.5	0	0	18	200	0	0	0	200
儿科	4.5	3.5	8	0	16
妇科	18	9	22	0	49						0	0	1	0	1
骨科	4.5	6	11.5	0	22
呼吸重症科	8	5.75	14.5	0	28.25
急诊ICU	1.5	0	10	0	11.5	0	0	350	0	350
全科医学	1.5	0	0	0	1.5
新生儿科
血透室	0	0	6.5	0	6.5
血液科	107.5	47.5	145.25	44.5	344.75	7000	12300	7450	1250	28000	26.5	22	22	4	74.5
中西结合科	32	51.5	49.5	8.5	141.5	1500	1600	1200	0	4300
肿瘤科	13	22.5	24	4.5	64						0	0	1	0	1
2021.05	红细胞(U)					血浆(ML)					血小板(治疗量）
科室	A	B	O	AB	总量	A	B	O	AB	总量	A	B	O	AB	总量
肝胆外科	8	0	12.5	5	25.5	5650	1650	3350	2600	13250
甲乳外科
泌尿外科	5	10.5	0	0	15.5	0	600	0	0	600
普通外科	34	10	12	0	56
神经外科	3	7	3.5	0	13.5	0	150	400	0	550	0	0	2	0	2
心胸外科	0	0	1.5	0	1.5	0	0	400	0	400
血管外科
内分泌	14	3	6.5	0	23.5
神经内科	6	3.5	8	0	17.5
肾内科	19	13.5	19	9	60.5	0	4000	0	7950	11950
消化内科	70.5	42.5	46.5	18	177.5	0	1400	6600	800	8800	0	1	0	0	1
心血管内科	3.5	3	9.5	4.5	20.5
ICU	33	14	14.5	0	61.5	15150	900	850	0	16900	2	0	0	0	2
P/NICU
RICU	3	8.5	3	0	14.5						3	1	1	0	5
板仓感染结核	0	3.5	23	0	26.5	0	8300	8350	0	16650
产科病房	4.5	3	0	0	7.5	0	0	400	0	400
儿科	8.5	3	9.5	0	21
妇科	19	6.5	15.5	3	44
骨科	8	17	12.5	0	37.5
呼吸重症科	3	5	12	5.5	25.5						1	0	0	0	1
急诊ICU	9.5	0	5	6	20.5	450	0	900	750	2100	2	0	0	0	2
全科医学	3.5	0	0	0	3.5
新生儿科	0.5	0	0.5	0	1	50	0	0	0	50
血透室	4	0	12.5	0	16.5
血液科	136.5	74.5	172.5	36.5	420	18300	6850	6600	900	32650	38	28	39	4	109
中西结合科	30.25	22.5	33	13	98.75
肿瘤科	35.5	5	17.5	0	58
2021.06	红细胞(U)					血浆(ML)					血小板(治疗量）
科室	A	B	O	AB	总量	A	B	O	AB	总量	A	B	O	AB	总量
肝胆外科	12	0	34.5	3	49.5	2500	1550	16950	0	21000
甲乳外科	0	0	2	1.5	3.5
泌尿外科	0	3	17	0	20
普通外科	11	8	0	13	32
神经外科	0	3.5	1.5	2	7
心胸外科
血管外科	1.5	0	0	0	1.5	300	0	0	0	300
内分泌	1.5	0	8.5	0	10
神经内科	7	3.5	5	1.5	17
肾内科	26.5	17	42.5	6.5	92.5	0	25900	0	0	25900
消化内科	75	60.5	78.5	65	220.5	900	850	7750	0	9500	0	1	0	0	1
心血管内科	1.5	1.5	8	0	11
ICU	23.5	20	84	9.5	137	4200	3200	8050	1800	17250	0	0	8	0	0
P/NICU	3	0	3.5	2	8.5
RICU	9	1.5	0	2	12.5
板仓感染结核	2	1.5	0	0	3.5	500	4300	4950	0	9750
产科病房	13.5	0	6	0	19.5	750	0	1000	0	1750
儿科	1.5	0	3	0	4.5
妇科	8.5	8	20	4.5	41	450	300	900	0	1650	1	0	0	1	2
骨科	8	5	17	3.5	33.5	0	600	950	0	1550	2	0	0	0	2
呼吸重症科	16.5	6.5	1.5	0	24.5	350	0	0	0	350
急诊ICU	15	6.5	51.5	0	73	900	600	5300	0	6800
全科医学	0	0	4	0	4
新生儿科	0.5	0	0.25	1	1.75	150	0	0	0	150	2	0	0	0	2
血透室	3	0	9.5	0	12.5
血液科	89	77	86	27.5	283.5	5550	4000	16950	4600	31100	18	13	25	3	59
中西结合科	42.5	19.5	56	8	126	450	600	0	0	1050
肿瘤科	6	11	6.5	0	23.5						1	1	3	0	5
2021.07	红细胞(U)					血浆(ML)					血小板(治疗量）
科室	A	B	O	AB	总量	A	B	O	AB	总量	A	B	O	AB	总量
肝胆外科	17.5	1.5	26	3	48	3000	950	11800	0	15750
甲乳外科	0	0	2	0	2
泌尿外科	0	6.5	0	11	17.5
普通外科	10	8.5	20.5	0	39	450	0	600	0	1050
神经外科	1.5	0	0	0	1.5	0	350	0	0	350
心胸外科	22	0	5.5	0	27.5	350	0	1150	0	1500
血管外科	0	2	0	0	2	300	0	0	0	300
内分泌	4.5	0	6.5	0	11
神经内科	3	4.5	1.5	0	9
肾内科	6.5	7.5	21.5	0	35.5	0	0	200	10550	10750	1	0	0	0	1
消化内科	59	14.5	38.5	5	117	9800	5000	2650	0	17450
心血管内科	19	3	8.5	7	37.5
ICU	12.5	16	129.25	16	173.75	2050	6000	11050	200	19300	0	0	6	0	6
P/NICU	0	0	1.25	0	1.25
RICU	0	0	0	1.5	1.5						0	0	0	0	1
板仓感染结核	0	2	5.5	0	7.5	7850	10150	1750	0	19750
产科病房	23	7.5	9.5	0	40	400	350	400	0	1150
儿科	8.5	0	9	0	17.5	0	0	2000	0	2000	1	0	0	0	1
妇科	12	18	12.5	7.25	49.75	0	350	450	0	800
骨科	17	20	17.75	0	54.75	800	350	0	0	1150
呼吸重症科	11	0	6	0	17	400	0	0	0	400
急诊ICU	0	6.5	5.5	0	12	0	0	150	0	150
全科医学	11	7.5	4.5	23
新生儿科	0.25	0	0.5	0	0.75	0	0	50	0	50
血透室	0	0	6.5	0	6.5
血液科	121	76	142	42	381	400	1450	2550	650	5050	20	20	28	2	70
中西结合科	53	32	18	5	108	5650	600	0	0	6250	1	0	0	0	1
肿瘤科	16.5	12	29	0	57.5						3	5	2	0	10
2021.08	红细胞(U)					血浆(ML)					血小板(治疗量）
科室	A	B	O	AB	总量	A	B	O	AB	总量	A	B	O	AB	总量
肝胆外科	20.5	21.5	0	2.5	44.5	4900	10650	8900	6200	30650
甲乳外科	0	3.5	0	3	6.5
泌尿外科	3	1.5	4.5	0	9
普通外科	4	6	15	0	25
神经外科	0	3.5	3	0	6.5	0	200	0	0	200
心胸外科	0	0	3.5	0	3.5
血管外科	0	0	1.5	0	1.5
内分泌	6.5	10	6	0	22.5	400	0	0	0	400
神经内科	7	3.5	7.5	0	18
肾内科	20	29	37.5	0	86.5	10050	0	0	2000	12050
消化内科	47	31.5	53	8	139.5	3750	0	9250	750	13750
心血管内科	10.5	11.5	7.5	0	29.5
ICU	25.25	35	35	19	114.25	3900	2750	6300	2100	15050	0	2	0	1	3
P/NICU	0	3	0	0	3
RICU	1.5	1.5	3.5	5	11.5						0	0	0	1	1
板仓感染结核	0	7.5	28	4	39.5	10450	7400	0	1000	18850
产科病房	3	3.5	7	0	13.5	0	0	850	0	850
儿科	2.75	5.5	8	0	16.25						1	0	0	0	1
妇科	30.5	5.5	12	6.75	54.75	400	0	0	0	400
骨科	9.5	8.5	15	3	36	0	0	150	0	150
呼吸重症科	13	11	17	6.5	47.5						2	1	0	0	3
急诊ICU	6	3	5.5	0	14.5	700	200	450	0	1350	0	0	1	0	1
全科医学	0	0	10	0	10	0	0	950	0	950
新生儿科	0	0	0	0.5	0.5	0	0	0	200	200
血透室	0	0	1.5	0	1.5
血液科	112.5	94.5	165.5	28.5	401	7750	2800	3800	950	15300	14	17	19.5	3	53.5
中西结合科	26.5	19	27.5	0	73	200	0	0	0	200	2	0	1	0	3
肿瘤科	13	1.5	16	5	35.5	0	0	750	0	750	0	0	0	3	3
2021.09	红细胞(U)					血浆(ML)					血小板(治疗量）
科室	A	B	O	AB	总量	A	B	O	AB	总量	A	B	O	AB	总量
肝胆外科	11	13.5	35.25	1.5	61.25	1350	3650	5200	0	10200	0	0	2	0	2
甲乳外科	0	0	0	4	4
泌尿外科	10	5	1.5	0	16.5
普通外科	0	31.5	9	0	40.5	0	200	0	0	200
神经外科	0	0	4	0	4	0	0	300	0	300
心胸外科	0	5.5	0	4.5	10	0	400	0	0	400	0	0	0	2	2
血管外科
内分泌	6.5	0	0	0	6.5	150	0	0	0	150
神经内科	0	6.5	0	0	6.5
肾内科	13.5	20.5	25	3	62	5950	9900	0	0	15850	0	1	0	0	1
消化内科	61.5	21	100.75	18.5	201.75	450	3100	3350	0	6900
心血管内科	12.5	0	14	3.5	30	0	0	650	0	650
ICU	5.5	88	51	12.25	156.75	850	9500	4400	450	15200	0	8	6	0	14
P/NICU	0	0	1.5	0	1.5
RICU	0	7.5	9.5	0	17
板仓感染结核	0	4	8.5	0	12.5	3050	2650	5500	0	11200
产科病房	6.5	0	4.5	3.5	14.5	350	0	200	0	550
儿科	8	0	4.5	0	12.5
妇科	4.5	19	31.5	0	55	0	900	0	0	900
骨科	13	15	11	12	51	850	600	0	650	2100
呼吸重症科	5.5	1.5	1.5	2.75	11.25						1	0	0	0	1
急诊ICU	16	5.5	15.5	0	37	0	850	1100	0	1950
全科医学	0	3	9.5	0	12.5	0	0	400	0	400
新生儿科	0	0	0.25	0	0.25	50	50	0	0	100
血透室
血液科	100	82.5	128	27	337.5	2150	1850	16050	400	20450	16	12	16	1	45
中西结合科	29.5	31	34	4.5	99						0	0	1	0	1
肿瘤科	4.5	0	29	5	38.5	0	0	200	0	200	3	2	0	0	5
2021.1	红细胞(U)					血浆(ML)					血小板(治疗量）
科室	A	B	O	AB	总量	A	B	O	AB	总量	A	B	O	AB	总量
肝胆外科	3.5	8	12.5	0	24	200	0	3000	0	3200
甲乳外科	7.5	0	0	0	7.5
泌尿外科	29	9.5	11	0	49.5	550	0	0	0	550
普通外科	12.5	5	8	15.5	41	0	0	150	1350	1500	0	0	2	0	2
神经外科	3.5	0	0	0	3.5	450	0	0	0	450
心胸外科	0	0	0	2	2	0	0	150	0	150
血管外科
内分泌	11	0	6	0	17
神经内科	10	3	0	0	13
肾内科	21.5	18.5	25.5	4	69.5	8000	0	0	1500	9500
消化内科	61.5	52.5	82.5	25	221.5	0	3050	8450	750	12250
心血管内科	27.5	0	21	4	52.5
ICU	34.75	14	82.5	9.25	140.5	3450	5600	7700	1600	18350	3	0	4	0	7
P/NICU	0	3.5	0	0	3.5
RICU	10.25	0	0	0	10.25						1	0	0	0	1
板仓感染结核	0	6	6	0	12	1750	150	4100	0	6000
产科病房	1.5	4.5	0	0	6	300	200	0	0	500
儿科	11.5	1	4.5	0	17						3	0	0	0	3
妇科	9.5	8	25.5	7	50	0	0	350	0	350
骨科	2.5	4	16.25	0	22.75	0	0	600	0	600
呼吸重症科	6	5	9.5	0	20.5						0	1	0	0	1
急诊ICU	4.5	9.5	6.5	0	20.5	400	850	150	0	1400
全科医学	0	0	0	3	3
新生儿科	1.5	0	0.5	0	2
血透室	0	0	3	0	3
血液科	145.75	52	165.25	13	376	5350	1950	2750	900	10950	13	17	22	3	55
中西结合科	66.5	31	41	3.5	142	0	700	0	0	700
肿瘤科	21	16.5	24	0	61.5	0	0	150	0	150	7	2	2	0	11
2021.11	红细胞(U)					血浆(ML)					血小板(治疗量）
科室	A	B	O	AB	总量	A	B	O	AB	总量	A	B	O	AB	总量
肝胆外科	12	7.5	5	3.5	28	1500	700	0	0	2200
甲乳外科	2	0	0	0	2
泌尿外科	3.5	20	8	0	31.5	0	400	0	0	400
普通外科	23	7	10.5	18.5	59	350	0	600	1500	2450
神经外科	1.5	0	0	0	1.5
心胸外科	0	0	1.5	9.5	11	0	0	0	1100	1100
血管外科	2	0	3.5	0	5.5	200	0	0	0	200
内分泌	8.5	0	4	0	12.5
神经内科	0	7.5	6	0	13.5
肾内科	19.5	5	16	8	48.5	6000	0	8000	0	14000
消化内科	83.75	56.5	89	2	231.25	1500	19900	7050	3000	31450
心血管内科	5.5	12	1.5	0	19
ICU	37.5	10.5	23.5	34	105.5	6700	13400	10050	2950	33100	4	0	0	4	8
P/NICU	5	4	0	1.5	10.5						3	0	1	1	5
RICU	10.5	16	21	0	47.5	0	750	400	0	1150	0	2	1	0	3
板仓感染结核
产科病房	10.5	3	4.5	0	18	450	0	0	0	450
儿科	0	0	4.5	0	4.5						1	0	0	0	1
妇科	22	7.5	16	8.5	54	400	0	0	400	800
骨科	26.5	29.5	27	3.5	86.5	0	400	400	0	800
呼吸重症科	9	18.5	8	3	38.5
急诊ICU	24	2	22	0	48	850	0	450	0	1300	0	0	0	1	1
全科医学	1.5	3	10.5	0	15	0	0	0	750	750
新生儿科	0	0	0.25	0	0.25
血透室	0	0	3	0	3
血液科	112	64.5	117	34	327.5	3200	5350	23500	5900	37950	15	11	21	5	52
中西结合科	20	46.5	39	17.5	123
肿瘤科	13.5	19	24.5	10	67						0	3	1	0	4
2021.12	红细胞(U)					血浆(ML)					血小板(治疗量）
科室	A	B	O	AB	总量	A	B	O	AB	总量	A	B	O	AB	总量
肝胆外科	6.5	4.5	14.5	0	25.5	400	150	4200	0	4750
甲乳外科
泌尿外科	5	6.5	3.5	0	15
普通外科	8.5	6.5	7.5	0	22.5
神经外科
心胸外科	0	0	4.5	0	4.5
血管外科	9	0	4.5	0	13.5
内分泌	7.5	0	3	4.5	15
神经内科	0	7	0	0	7						1	0	0	0	1
肾内科	34	23	25	15.5	97.5	7950	0	0	0	7950
消化内科	77.5	84.25	80	11.5	253.25	6400	7050	14900	4450	32800	0	3	0	0	3
心血管内科	7.5	12	19.5	4.5	43.5
ICU	12.25	17.25	35	0	64.5	3050	2350	3050	0	8450	0	0	2	0	2
P/NICU	7	4	1.5	0	12.5						2	0	0	0	2
RICU	0	3	20	0	23	0	9050	450	0	9500	0	2	0	4	6
板仓感染结核
产科病房	4.5	9.5	6	0	20	1200	1000	0	0	2200
儿科	8.5	0	3	0	11.5						1	0	0	0	1
妇科	17	15	17.5	0	49.5	200	500	400	0	1100
骨科	7.5	15.5	6.5	0	29.5
呼吸重症科	5	14.5	7.5	0	27
急诊ICU	1.5	5.5	7	0	14	0	400	0	0	400	1	0	0	0	1
全科医学	4	0	0	0	4
新生儿科	0	0	0.5	0	0.5	100	0	0	0	100
血透室	0	0	3	0	3
血液科	108.5	72	135.5	14.5	330.5	21050	2350	9500	0	32900	17	17	18	2	54
中西结合科	30.5	16.75	41.75	18.5	107.5	0	600	400	0	1000	0	1	0	1	2
肿瘤科	23.5	16.5	17	0	57	0	900	0	0	900	0	0	1	0	1

## Sheet: 2022
2022.03	红细胞(U)					血浆(ML)					血小板(治疗量）
科室	A	B	O	AB	总量	A	B	O	AB	总量	A	B	O	AB	总量
肝胆外科	44	30.5	39.5	0	114	4950	2700	8450	300	16400	1	0	0	0	1
甲乳外科	0	0	3	0	3
泌尿外科	3.5	5	15	2	25.5	0	0	900	0	900
普通外科	15.5	6.5	9	0	31	400	600	200	0	1200
神经外科	3.5	0	1.5	0	5	0	400	0	450	850
心胸外科	5	3.5	11.5	0	20	950	200	1300	0	2450	0	0	4	0	4
血管外科	0	0	7.5	0
内分泌	0	0	9	4	13
神经内科	3	7.5	3.5	0	14	0	0	11800	0	11800
肾内科	41	44	44.5	0	129.5	27950	0	0	0	27950
消化内科	107.75	43	101.25	15.5	267.5	3050	2700	5650	0	11550	0	0	1	0	1
心血管内科	2	13	32.5	3	50.5	0	0	300	0	300
ICU	32	19	33.5	4.5	89	3900	1300	3200	1000	9400	1	0	0	0	1
P/NICU	6	2	2	2	12						2	1	0	0	3
RICU	2	6	9	0	17						3	0	0	0	3
板仓感染结核	7	18.5	3.5	0	29	7850	6800	6150	0	20800	0	0	1	0	1
产科病房	3.5	3	13.5	0	20
儿科	7	0	9.5	1.5	18
妇科	21	12.5	3	0	36.5
骨科	21.5	23.5	9.5	8	62.5	350	200	0	350	900	2	0	0	0	2
呼吸重症科	18.5	4	16.5	6.5	41.5	700	0	0	0	700
急诊ICU	3.5	3	8.5	1.5	16.5	0	450	600	0	1050
全科医学	4	0	6.5	0	10.5	0	0	400	0	400
新生儿科	0.25	0	0.5	0	0.75
血透室
血液科	123.5	94.5	134	54.5	406.5	4000	18650	5350	0	28000	24	8	26	3	61
中西结合科	49.75	48.5	49	14.5	161.75	0	700	0	0	700
肿瘤科	19.75	5.5	16	15.5	56.75						0	1	0	0	1
2022.04	红细胞(U)					血浆(ML)					血小板(治疗量）
科室	A	B	O	AB	总量	A	B	O	AB	总量	A	B	O	AB	总量
肝胆外科	17.5	11	15.5	3.5	47.5	6700	1200	4700	0	12600
甲乳外科	0	0	6.5	0	6.5
泌尿外科	1.5	6.5	1.5	0	9.5
普通外科	23.5	3	9.5	0	36
神经外科	0	3.5	9	0	12.5
心胸外科	12	7.5	5.5	0	25	800	0	1050	0	1850
血管外科	7.75	5.5	0	0	13.25
内分泌	13.5	8	9	0	30.5
神经内科	0	0	3	0	3
肾内科	40.5	6	51	0	97.5
消化内科	102.75	46.25	74.5	0	223.5	1450	2850	1850	0	6150
心血管内科	10.5	10	6	11	37.5	0	0	0	500	500	0	0	1	0	1
ICU	47	4.5	31.5	11	94	8550	1300	800	4200	14850	2	0	1	1	4
P/NICU	0	3.5	0	1.5	5
RICU	5	0	4.5	0	9.5						0	0	1	0	1
板仓感染结核	3	6	3	0	12	12500	1300	4100	0	17900
产科病房	3	6	3	1.5	13.5	0	400	400	0	800
儿科	10.75	0	6	0	16.75
妇科	18	9	28	4.5	59.5	0	0	850	0	850
骨科	8.5	14.5	19.5	4.5	47	400	400	450	0	1250
呼吸重症科	9	0	17	0	26						0	0	2	0	2
急诊ICU	7.5	0	0	0	7.5	550	0	300	0	850	1	0	0	0	1
全科医学	22.5	8	3	0	33.5	700	0	0	0	700
新生儿科	0	0.5	1.25	0	1.75
血透室
血液科	129	117.5	74	33	353.5	3550	11800	1050	600	17000	25	14	22	10	71
中西结合科	29	44.75	31	10.5	115.25	0	500	200	0	700	0	1	0	0	1
肿瘤科	19.5	12	10	0	41.5	0	0	0	600	600	0	1	1	0	2
2022.05	红细胞(U)					血浆(ML)					血小板(治疗量）
科室	A	B	O	AB	总量	A	B	O	AB	总量	A	B	O	AB	总量
肝胆外科	16.5	3	3	0	22.5	5450	0	5800	0	11250	1	0	0	0	1
甲乳外科	1.5	0	0	0	1.5
泌尿外科	2.5	11	3	0	16.5	0	350	0	0	350
普通外科	12.5	4	6.5	0	23	0	150	0	0	150
神经外科
心胸外科	0	7	2	0	9	0	150	0	0	150
血管外科	1.5	4	3.5	0	9
内分泌	8	28	15	0	51
神经内科	5	5.5	2	0	12.5
肾内科	32	33	6	4.5	75.5	0	0	0	300	0
消化内科	103.5	81	126.75	9	320.25	5650	7300	1700	0	14650	4	0	0	0	4
心血管内科	17.5	3.5	15	0	36
ICU	33	16.5	24.5	9.5	83.5	2050	2700	3400	800	8950	3	0	1	1	5
P/NICU	1.5	3	2	0	6.5						1	0	0	0	1
RICU	0	8.5	0	16.5	25	0	200	0	0	200	0	1	0	2	3
板仓感染结核	0	1.5	3.5	1.5	6.5	1400	0	1600	0	3000
产科病房	3	4.5	5	1.5	14	150	450	0	0	600
儿科	0	0	6	0	6
妇科	0	9	25.5	3	37.5	0	600	900	400	1900
骨科	7.5	10	27.5	0	45	500	750	0	0	1250
呼吸重症科	6.5	15.5	12	7	41						0	0	2	0	2
急诊ICU	5	0	30.5	2	37.5	0	0	2400	0	2400
全科医学	6	0	18.5	11.5	36	1150	0	0	0	1150
新生儿科						50	0	0	0	50
血透室
血液科	139.5	107.5	120.5	62	429.5	4850	6400	12600	3350	27200	30	28	27	13	98
中西结合科	38	48	56	10.5	152.5						0	1	0	0	1
肿瘤科	24	0	25	5.5	54.5
2022.06	红细胞(U)					血浆(ML)					血小板(治疗量）
科室	A	B	O	AB	总量	A	B	O	AB	总量	A	B	O	AB	总量
肝胆外科	23.5	27.5	11	0	62	8400	4050	6500	0	18950	0	1	0	0	1
甲乳外科	0	0	3	0	3	600	0	0	0	600	1	0	0	0	1
泌尿外科	3	2	8	0	13
普通外科	38.25	10.5	28.25	0	77	600	0	0	0	600
神经外科	1.5	0	5.5	0	7	0	0	450	0	450
心胸外科	0	1.5	20.5	0	22	0	900	2400	0	3300
血管外科	3	5	1.5	0	9.5
内分泌	5	0	6.5	4.5	16
神经内科	0	3.5	0	0	3.5	0	9950	0	0	9950
肾内科	10.5	12.5	43.5	3	69.5	0	0	14050	0	14050
消化内科	52.5	33.5	110.25	3	199.25	4900	2450	5600	0	12950	0	0	1	0	1
心血管内科	6	0	5	3	14
ICU	39	21.5	42	6.25	108.75	4250	850	11300	0	16400	1	1	2	1	5
P/NICU	2	0	2	0	4
RICU	10.5	5.5	0	6	22						1	5	0	2	8
板仓感染结核	0	0	2	0	2	500	4500	1100	0	6100
产科病房	2	0	10.5	0	12.5	0	0	200	0	200
儿科	10.5	0.5	5.5	1	17.5						4	0	0	0	4
妇科	3	4.5	16.5	4.5	28.5	0	0	0	600	0
骨科	5	3	13	12	33	0	0	0	950	950
呼吸重症科	19	3	5.5	10.5	38						0	0	2	0	2
急诊ICU	26.5	15.5	1.5	0	43.5	1750	600	400	0	2750
全科医学	13.25	3.5	9.5	1.5	27.75	1450	0	0	0	1450
新生儿科	0	0.5	1.5	0	2
血透室	1.5	0	0	0	1.5
血液科	184.25	94.5	107	54	439.75	4500	11500	4650	500	21150	35	15	24	10	84
中西结合科	49	47.5	49.5	11	157	0	0	1650	0	1650	1	1	0	0	2
肿瘤科	15	1.5	7.5	21	45						0	0	1	0	1
2022.08	红细胞(U)					血浆(ML)					血小板(治疗量）
科室	A	B	O	AB	总量	A	B	O	AB	总量	A	B	O	AB	总量
肝胆外科	5.5	11.5	5	5	27	2500	2550	5100	0	10150
甲乳外科	3	0	2	0	5
泌尿外科	0	3.5	10.5	0	14
普通外科	12	8.5	0	1.5	22	200	300	0	0	500
神经外科	0	0	3.5	0	3.5
心胸外科	8.5	2	3	0	13.5	0	200	200	0	400
血管外科	0	3.5	5.5	3.5	12.5
内分泌	11.5	0	20.5	0	32
神经内科	7	0	2	3.5	12.5	10000	0	0	0	10000
肾内科	10.5	12	24.5	0	47
消化内科	82.5	46.5	52.5	6.5	188	2800	2750	2750	0	8300	0	1	1	0	2
心血管内科	3	5	0	0	8
ICU	16	16.75	4	3.5	40.25	450	2000	8250	2600	13300	1	0	0	0	1
P/NICU	0	0	1	0	1	0	300	10050	0	10350	0	0	2	0	2
RICU	15	18	20	0	53	0	300	0	0	300	2	1	0	0	3
板仓感染结核	6.5	6.5	7	0	20	6200	2350	1050	0	9600
产科病房	15	7.5	3.5	0	26	1000	0	0	0	1000
儿科	7.5	0	11.5	0.5	19.5						1	1	0	0	2
妇科	11.5	13.5	14	0	39	400	0	0	0	400
骨科	8	1.5	8	0	17.5	0	0	850	0	850
呼吸重症科	8.5	4.5	6	0	19
急诊ICU	7.5	4	40	0	51.5	950	400	1000	550	2900	0	0	3	0	3
全科医学	5.5	7.5	3.5	16.5
新生儿科	0.5	0	0.5	0	1	0	50	0	0	50
血透室	3	0	0	0	3
血液科	129.25	91	97	40	357.25	16050	7400	13950	3900	41300	35	22	17	8	82
中西结合科	43	23	15.5	6	87.5	4500	1200	1650	0	7350
肿瘤科	12	9.5	6	4.5	32
2022.09	红细胞(U)					血浆(ML)					血小板(治疗量）
科室	A	B	O	AB	总量	A	B	O	AB	总量	A	B	O	AB	总量
肝胆外科	2	12	16	8	38	3700	600	2450	1550	8300
甲乳外科	3.5	0	4	0	7.5						0	0	1	0	1
泌尿外科	6.5	0	3	0	9.5	0	400	0	0	400
普通外科	19.5	20.75	0	0	40.25	950	0	0	0	950
神经外科	5	0	0	0	5	800	0	0	0	800
心胸外科	3	0	5.5	0	8.5	600	150	0	0	750	1	0	0	0	1
血管外科	0	0	0	1.5	1.5
内分泌	8	5.5	7	0	20.5
神经内科	6.5	17	5	0	28.5
肾内科	21.5	23.5	49	15.5	109.5
消化内科	58.5	66	94	30.5	249	7000	10900	11600	0	29500	0	0	1	0	1
心血管内科	4	6.5	14	0	24.5
ICU	17	16	34	0	67	1050	4500	1050	0	6600	0	0	1	0	1
P/NICU	3	1.5	3.5	2.5	10.5
RICU	3	3	0	1.5	7.5						0	1	0	0	1
板仓感染结核
产科病房	3	5	6.5	0	14.5	400	1000	0	0	1400
儿科	6.5	0	5	0	11.5
妇科	12	10.5	4.5	5.5	32.5
骨科	3	17	16	9.5	45.5	400	1300	750	450	2900	0	0	1	0	1
呼吸重症科	7	13	3	1.5	24.5						0	1	0	2	3
急诊ICU	14.5	9.5	10	0	34	1400	1200	0	0	2600	0	0	1	0	1
全科医学	8	0	17.5	0	25.5	0	0	0	800	800	0	1	0	0	1
新生儿科	0	0	1	0	1
血透室	3	0	0	0	3
血液科	91.5	83.5	95.5	40.5	311	3200	4600	11450	5850	25100	24	18	22	14	78
中西结合科	19.5	19	35.5	0	74	1200	1700	0	0	2900	1	0	0	0	1
肿瘤科	15	15	26	6	62	400	0	0	0	400	0	1	3	0	4
2022.1	红细胞(U)					血浆(ML)					血小板(治疗量）
科室	A	B	O	AB	总量	A	B	O	AB	总量	A	B	O	AB	总量
肝胆外科	10.5	8	6	0	24.5	4700	450	1100	0	6250
甲乳外科	1.5	0	9.5	0	11
泌尿外科	12.5	0	4.5	0	17
普通外科	4.5	1.5	15	3.5	24.5	0	0	400	0	400
神经外科	12	0	1.5	0	13.5	1450	0	0	0	1450	0	0	1	0	1
心胸外科	5	2	19.5	15	41.5	1200	0	600	700	2500
血管外科	0	8.5	3	0	11.5	0	900	1000	0	1900
内分泌	9	4	7.5	0	20.5						0	0	1	0	1
神经内科	9.5	3	5	5	22.5
肾内科	29.5	24.75	47.5	3	104.75	400	0	1000	0	1400	0	2	0	0	2
消化内科	85.75	47.5	128.5	5.5	267.25	12800	10100	1900	150	24950
心血管内科	17.5	16.5	5.5	3.5	43
ICU	53.25	43.5	37.5	6	140.25	8350	7150	6600	1200	23300	2	1	1	0	4
P/NICU	5.5	1.5	0	0	7						2	0	0	0	2
RICU	20	11.5	11	7.5	50	700	0	900	0	1600	1	0	2	0	3
板仓感染结核
产科病房	18	6.5	10.5	3	38	1400	600	1100	0	3100
儿科	9	0	3.5	0	12.5						2	0	0	0	2
妇科	7	7.5	9	0	23.5
骨科	7	25.5	19.5	0	52	350	600	1200	0	2150
呼吸重症科	8	12	17	4	41						0	1	0	0	1
急诊ICU	10	2	12.5	0	24.5	200	0	2500	0	2700	0	0	1	0	1
全科医学	2.5	4.5	4.5	0	11.5
新生儿科	0	0	1	0	1
血透室	0	0	4.5	0	4.5
血液科	146.5	57	155.25	31.5	390.25	18300	4200	11800	1050	35350	28	15	24	10	77
中西结合科	45	52.5	34	0	131.5	3100	3300	3250	0	9650
肿瘤科	16.5	7	13	5	41.5	0	0	1500	0	1500
2022.11	红细胞(U)					血浆(ML)					血小板(治疗量）
科室	A	B	O	AB	总量	A	B	O	AB	总量	A	B	O	AB	总量
肝胆外科	11	9.5	31.5	0	52	600	4000	3900	0	8500
甲乳外科	0	0	5.5	0	5.5						0	0	1	0	1
泌尿外科	4	0	17.5	0	21.5	0	0	600	0	600
普通外科	11	11	29	0	51	400	0	450	0	850
神经外科	6.5	0	0	0	6.5	150	0	0	0	150
心胸外科	5	0	27.5	2	34.5	200	400	2050	400	3050
血管外科	0	2	7.5	0	9.5	450	900	400	0	1750
内分泌	0	4	8.5	3.5	16
神经内科	0	4	4.5	0	8.5
肾内科	17	32.5	29.5	1.5	80.5	0	13800	3150	14450	31400
消化内科	81.5	73.5	91	8.5	254.5	4450	9050	17050	1300	31850
心血管内科	13	12.5	16.5	6	48
ICU	35.5	21	34.5	0	91	2250	1050	3500	1950	8750	7	0	0	0	7
P/NICU						0	0	2100	0	2100
RICU	1.5	17	0	0	18.5	0	800	0	0	800	0	4	0	0	4
板仓感染结核	3.5	4	0	0	7.5	0	400	1850	0	2250	0	2	0	0	2
产科病房	0	0	6.5	0	6.5	0	0	1200	0	1200
儿科	3	3	7.5	0	13.5	0	300	0	0	300	3	0.5	0	0	3.5
妇科	17	3	11	0	31
骨科	10	2	20.5	2	34.5	400	0	1250	0	1650
呼吸重症科	9	5.5	0	0	14.5						0	0	1	0	1
急诊ICU	12	11.5	11	1.5	36	800	550	550	0	1900
全科医学	7	0	0	0	7
新生儿科	0	0	0.25	0	0.25
血透室	1.5	3.5	0	4	9
血液科	151.5	60	88	37.5	337	11750	4550	8050	750	25100	37	7	30	20	94
中西结合科	14	43.5	40.5	0	98	300	1850	2050	0	4200
肿瘤科	13	5.5	6.5	0	25						1	0	0	0	1
2022.12	红细胞(U)					血浆(ML)					血小板(治疗量）
科室	A	B	O	AB	总量	A	B	O	AB	总量	A	B	O	AB	总量
肝胆外科
甲乳外科
泌尿外科
普通外科
神经外科
心胸外科
血管外科
内分泌
神经内科
肾内科
消化内科
心血管内科
ICU
P/NICU
RICU
板仓感染结核
产科病房
儿科
妇科
骨科
呼吸重症科
急诊ICU
全科医学
新生儿科
血透室
血液科
中西结合科
肿瘤科

## Sheet: 2023
2023.01	红细胞(U)					血浆(ML)					血小板(治疗量）
科室	A	B	O	AB	总量	A	B	O	AB	总量	A	B	O	AB	总量
肝胆外科	9.5	9	44	0	62.5	3650	6500	6500	0	16650	0	0	5	0	5
甲乳外科	1.5	0	0	0	1.5
泌尿外科	12.5	22	0	1.5	36	600	2200	0	0	2800
普通外科	10	5	14	4	33	300	0	0	0	300	1	0	0	0	1
神经外科	1.5	1.5	0	0	3
心胸外科	0	2	5.5	0	7.5
血管外科	1.5	1.5	6.5	2	11.5	0	0	800	0	800
内分泌	8	8.5	6	0	22.5						0	0	1	0	1
神经内科	13	1.5	3	3.5	21	0	0	8000	0	8000
肾内科	31.5	10.5	22	8.5	72.5	0	0	4550	0	4550
消化内科	99	56	98.5	0	253.5	12000	5500	5050	0	22550	1	0	0	0	1
心血管内科	14	4.5	1.5	0	20
ICU	31.5	33	33	6	103.5	11500	10550	8450	0	30500	0	1	6	0	7
P/NICU	8	3.5	1.5	1.5	14.5						1	0.5	0	0	1.5
RICU	4.5	4.5	5	0	14						0	0	1	0	1
板仓院区	13.5	16.5	6.5	6.5	43	4300	2450	8350	1450	16550
产科病房	4.5	0	0	0	4.5
儿科	5.5	3.5	3.5	2	14.5						3.5	0	0	0	3.5
妇科	4	10.5	3	2	19.5
骨科	19	13	11.5	5	48.5
呼吸重症科	21	12	12	1.5	46.5	0	400	0	1150	1550	0	1	1	0	2
急诊ICU	7	0	15	0	22	0	0	750	200	950	0	0	1	0	1
全科医学	9	0	0	0	9
新生儿科	0	0	0.5	0.5	1
血透室
血液科	116	96.5	102.5	14	329	12350	23900	20450	10300	67000	13.5	8	13	6	40.5
中西结合科	29.5	45.5	14	9	98	4300	2700	1250	600	8850	0	4.5	0	0	4.5
肿瘤科	6.5	15	16	0	37.5						0	0	0	1	1
2023.02	红细胞(U)					血浆(ML)					血小板(治疗量）
科室	A	B	O	AB	总量	A	B	O	AB	总量	A	B	O	AB	总量
肝胆外科	24.75	26	10	2	62.75	2600	4000	7850	200	14650	0	2	0	0	2
甲乳外科	4.5	6.5	0	0	11						1	2	0	0	3
泌尿外科	3	0	5	5	13
普通外科	24.5	7.5	20	3	55	0	550	0	0	550
神经外科	0	0	5.5	0	5.5	400	0	0	0	400
心胸外科	1.5	4	5.5	6.5	17.5
血管外科	0	3	16.5	0	19.5	0	0	650	0	650
内分泌	3	11	5.5	0	19.5
神经内科						0	400	2000	0	2400
肾内科	41	29.5	10.5	7	88	450	2800	8000	0	11250	1	0	0	0	1
消化内科	37.5	41.5	121.5	12.5	213	8100	4400	3450	450	16400
心血管内科	8.5	7.5	5.5	6	27.5						0	0	1	0	1
ICU	25.5	31	16	9	81.5	2250	4250	3100	1200	10800	2	1	1	0	4
P/NICU	0	7	0	3	10	0	200	0	0	200
RICU	18.5	31	10	11	70.5	0	1350	400	0	1750	2	2	0	2	6
板仓院区	0	8.5	5	0	13.5	8900	6300	6050	950	22200
产科病房	7.5	0	3	0	10.5	650	0	0	0	650	0	0	3	0	3
儿科	9	2	4.5	0	15.5						2	1	0	1	4
妇科	6	1.5	13.5	0	21
骨科	15	3.5	11	7	36.5	400	0	0	0	400
呼吸重症科	21.5	3	0	9.5	34
急诊ICU	15.5	8	8	10	41.5	450	500	0	0	950
全科医学	1.5	0	9	0	10.5
新生儿科	10.25	1	0.75	0	12	650	150	0	0	800
血透室	2	0	3	0	5
血液科	96	89.75	109.25	33	328	9100	17600	18150	1800	46650	23	13	12	4	52
中西结合科	51.75	20	30.5	0	102.25	550	0	0	0	550
肿瘤科	20	9.5	14	0	43.5						3	0	0	0	3
2023.03	红细胞(U)					血浆(ML)					血小板(治疗量）
科室	A	B	O	AB	总量	A	B	O	AB	总量	A	B	O	AB	总量
肝胆外科	18	0	8	7	33	3350	1000	2650	800	7800
甲乳外科	2	6.5	0	0	8.5	450	0	0	0	450	0	4	0	0	4
泌尿外科	5.5	0	12.5	0	18
普通外科	8	14.5	28.5	6	57	0	0	400	0	400	0	0	1	0	1
神经外科	0	0	1.5	0	1.5
心胸外科	5	0	9	0	14	0	0	300	0	300
血管外科	3.5	0	2	0	5.5
内分泌	4.5	0	4	0	8.5	0	1800	0	0	1800	0	0	1	0	1
神经内科	4	2	8.5	0	14.5	0	400	0	0	400
肾内科	25.5	41.5	32.5	14	113.5	6400	4250	23100	5950	39700	1	3	0	0	4
消化内科	95.5	74.5	79.5	23.5	273	2300	10500	4850	0	17650
心血管内科	11	0	0	3	14
ICU	50	34	50	0	134	4200	7400	5550	0	17150	1	5	0	0	6
P/NICU	10	3.5	0	2	15.5	300	0	0	0	300	1	0	0	1	2
RICU	15	0	0	0	15	0	0	650	0	650	1	1	0	0	2
板仓院区	9.5	6	20.5	8	44	17750	4650	150	0	22550
产科病房	8	0	0	13	21	600	0	0	0	600
儿科	16.5	5.5	7	0	29	0.95	0	0	0	0.95
妇科	31.5	18	22	0	71.5	1450	600	0	0	2050
骨科	25.5	24.5	21.5	3	74.5	0	0	600	400	1000
呼吸重症科	6.5	14.5	16	0	37
急诊ICU	14	15.5	0	2	31.5	400	2000	0	0	2400	2	0	0	0	2
全科医学	0	8.5	21	0	29.5	0	0	1400	0	1400
新生儿科	0.75	0	1.25	0	2
血透室
血液科	95.5	121	120	23.5	360	12600	14850	6100	7200	40750	20	32	21	3	76
中西结合科	30.5	20	35.25	0	85.75	7450	0	450	0	7900
肿瘤科	30.5	14.5	11.5	5	61.5
2023.04	红细胞(U)					血浆(ML)					血小板(治疗量）
科室	A	B	O	AB	总量	A	B	O	AB	总量	A	B	O	AB	总量
肝胆外科	20.5	7.5	13	0	41	3050	6750	4750	2400	16950	1	0	0	0	1
甲乳外科	0	3.5	0	0	3.5						0	3	0	0	3
泌尿外科	0	6.5	7	0	13.5
普通外科	20.5	4.5	8	0	33	0	0	400	0	400
神经外科	0	0	2	0	2
心胸外科	6	18.5	1.5	0	26	800	2100	450	0	3350
血管外科	1.5	1.5	3.5	0	6.5	850	0	0	0	850
内分泌	16	4	13	3.5	36.5
神经内科	7	3.5	10	0	20.5
肾内科	15.5	30.5	36	3.5	85.5	0	0	0	3950	3950	1	0	0	0	1
消化内科	85.5	34.5	75.5	3.5	199	3300	6600	1950	0	11850
心血管内科	9.5	9.5	21	9.5	49.5	0	0	400	0	400	1	0	0	0	1
ICU	39.25	56	17.5	7.5	120.25	20950	8900	2300	0	32150	4	0	1	0	5
P/NICU	0	0	10	0	10	0	0	1900	0	1900	0	0	1	0	1
RICU	16	13.5	0	0	29.5
板仓院区	21	13.5	9	0	43.5	6050	10900	2100	6550	25600
产科病房	0	0	19	0	19
儿科	9.5	4	3	0	16.5						4	0	0	0	4
妇科	7	8	24	1.5	40.5	0	0	200	0	200
骨科	5.5	12.5	3	3	24	0	400	0	0	400
呼吸重症科	11.5	17.75	16	4.5	49.75						0	0	1	0	1
急诊ICU	21	6	6.5	0	33.5	1050	750	350	0	2150	1	0	0	0	1
全科医学	6	7.5	15	1.5	30
新生儿科	0.75	0	0.25	0	1	50	0	50	0	100
血透室
血液科	87.5	106.5	117.5	30	341.5	11100	15750	8700	3250	38800	23	30	33	6	92
中西结合科	20	12.25	38.5	0	70.75	7100	0	2700	0	9800	2	0	2	0	4
肿瘤科	18.5	10.5	13.5	0	42.5	0	400	0	0	400
2023.05	红细胞(U)					血浆(ML)					血小板(治疗量）
科室	A	B	O	AB	总量	A	B	O	AB	总量	A	B	O	AB	总量
肝胆外科	17	16	17	4.5	54.5	19650	5850	3900	1000	30400
甲乳外科	0	17.5	0	0	17.5						2	5	0	0	7
泌尿外科	5	0	6.5	1.5	13
普通外科	7.5	5.5	22	3.5	38.5
神经外科	0	0	1.5	0	1.5
心胸外科	6	5	4.5	0	15.5	4000	1200	300	1650	7150
血管外科	3.5	0	6.5	0	10	0	0	150	0	150
内分泌	13.5	0	4.5	0	18
神经内科	4	3.5	3	0	10.5
肾内科	24	26.5	35	5.5	91	1950	0	0	11850	13800
消化内科	85.5	64.5	94.75	23	267.75	7100	13400	6050	450	27000
心血管内科	24.5	9	8	10.5	52
ICU	24.5	49.5	22.5	0	96.5	5200	6400	900	0	12500	3	1	0	0	4
P/NICU	3	0	3	0	6	0	0	200	0	200	2	0	0	0	2
RICU	10.5	0	0	3.5	14	500	800	0	350	1650	1	0	0	0	1
板仓院区	13	16.5	12	4.5	46	1650	4450	3850	5800	15750
产科病房	1.5	3	1.5	0	6
儿科	6	4.5	4.5	0	15						3	2	0	0	5
妇科	19.25	13.75	20	8	61	450	0	0	0	450
骨科	11	6	25	0	42	200	450	0	0	650
呼吸重症科	9.5	0	3.5	0	13
急诊ICU	6	0	0	1.5	7.5	800	0	0	0	800
全科医学	5.5	0	13	0	18.5	0	0	150	0	150
新生儿科	0	0	1.25	0	1.25	50	0	0	0	50
血透室
血液科	129.75	74	176	42	421.75	23650	5950	13450	6450	49500	18	19	36	9	82
中西结合科	29.5	27.5	21.5	3	81.5	450	0	1400	0	1850
肿瘤科	3.5	23	32.5	0	59						0	3	0	0	3
2023.06	红细胞(U)					血浆(ML)					血小板(治疗量）
科室	A	B	O	AB	总量	A	B	O	AB	总量	A	B	O	AB	总量
肝胆外科	4.5	4.5	21.5	0	30.5	3050	200	6200	0	9450	0	0	3	0	3
甲乳外科	5	4.5	6.5	0	16						0	2	0	0	2
泌尿外科	6.5	0	7.5	0	14
普通外科	13.5	3	7.5	0	24	0	0	200	0	200
神经外科	0	1.5	3	1.5	6						0	0	1	0	1
心胸外科	3	3.5	12.5	0	19	0	0	550	0	550
血管外科	0	0	7	0	7	0	0	600	0	600
内分泌	0	5.5	16	4.5	26
神经内科	1.5	3	1.5	0	6						0	0	1	0	1
肾内科	14	24.5	25	1.5	65	9500	0	13700	2000	25200
消化内科	82	44.5	60.5	4	191	3000	4250	5700	0	12950
心血管内科	3	3	10.75	0	16.75
ICU	21.5	43.5	21.5	0	86.5	2550	4450	800	0	7800	1	0	1	0	2
P/NICU	0	0	12.5	1	13.5
RICU	3	0	3	0	6	850	0	350	0	1200	1	0	1	0	2
板仓院区	5.5	4	22.5	21.5	53.5	15050	7650	13600	2000	38300
产科病房	7.5	4.5	9	2	23	900	0	0	200	1100
儿科	1.5	1.5	4.5	0	7.5						4	3	0	0	7
妇科	1.5	4.5	13	1.5	20.5	0	0	1000	0	1000
骨科	8	5.5	9.5	3	26	400	0	450	0	850
呼吸重症科	6	1.5	3	0	10.5	3000	0	0	0	3000
急诊ICU	0	3	1.5	0	4.5
全科医学	12	3	8	0	23
新生儿科	0	0	0.5	0	0.5
血透室
血液科	87.5	53.5	121	40	302	19350	8500	10850	11900	50600	24	17	42	5	88
中西结合科	14	19.5	15	5	53.5	4000	0	0	500	4500	1	0	2	0	3
肿瘤科	6	3.5	19.5	5	34						2	0	1	0	3
2023.07	红细胞(U)					血浆(ML)					血小板(治疗量）
科室	A	B	O	AB	总量	A	B	O	AB	总量	A	B	O	AB	总量
肝胆外科	8	0	8.5	0	16.5	1200	0	700	0	1900
甲乳外科	0	6.5	0	0	6.5						2	1	0	0	3
泌尿外科	1.5	6.5	8	4.5	20.5	0	0	0	450	450
普通外科	3.5	33	34	8	78.5	0	1300	1750	0	3050	0	2	0	0	2
神经外科	4	4	4.5	0	12.5	0	800	0	0	800	1	0	0	0	1
心胸外科	2	0	1.5	5.75	9.25	400	0	0	600	1000	0	0	1	0	1
血管外科
内分泌	3	4.5	8	0	15.5
神经内科	3	0	0	0	3
肾内科	20	30	20	0	70	0	0	3050	0	3050
消化内科	43.5	54.75	76	16	190.25	5100	850	6550	1200	13700
心血管内科	3	1.5	9	7.5	21
ICU	26.5	20.5	12.5	0	59.5	12100	3500	3050	0	18650	0	0	3	0	3
P/NICU	2	0	0	0	2
RICU	8	0	2	0	10	750	0	0	0	750	1	0	1	0	2
板仓院区	6	1.5	6.5	1.5	15.5	0	5650	3350	1950	10950	1	0	1	0	2
产科病房	16	0	9	0	25	800	0	0	0	800
儿科	9.5	1.5	4.5	0	15.5						2	2	0	0	4
妇科	10.5	13	17.5	3.5	44.5	0	0	300	0	300
骨科	16.5	12.5	5	0	34	400	550	450	0	1400
呼吸重症科	6	0	7.5	9.5	23						0	0	2	0	2
急诊ICU	12.5	0	37.5	0	50	900	0	2100	0	3000
全科医学	0	4	0	3.5	7.5
新生儿科	0.25	1.5	1.25	0	3	100	50	0	0	150
血透室	0	0	3	0	3
血液科	122.5	58.75	142.25	19	342.5	2200	17350	8050	0	27600	23	26	27	0	76
中西结合科	13.5	9.5	31	0	54	0	0	600	0	600	0	0	3	0	3
肿瘤科	14.5	10.5	10	3	38	0	300	1900	0	2200	1	0	1	0	2
2023.08	红细胞(U)					血浆(ML)					血小板(治疗量）
科室	A	B	O	AB	总量	A	B	O	AB	总量	A	B	O	AB	总量
肝胆外科	8	18	12	0	38	3250	900	2700	0	6850	0	0	1	0	1
甲乳外科	3.5	5	0	0	8.5						0	0	1	0	1
泌尿外科	16	0	11	0	27	400	0	0	0	400
普通外科	8	0	10.5	3	21.5
神经外科	2	0	8	0	10	0	0	450	0	450
心胸外科
血管外科	0	0	3.5	0	3.5
内分泌	1.5	3	2.5	0	7
神经内科	4.5	0	3.5	0	8
肾内科	23	18	26.5	8.5	76	10050	0	3450	6150	19650	1	0	0	0	1
消化内科	59.5	98	50	1.5	209	6050	3150	5900	0	15100
心血管内科	5	19.5	10.5	0	35
ICU	19.5	25.5	11.5	5.5	62	6750	3000	1450	0	11200	1	0	0	0	1
P/NICU	0	2	0	0	2
RICU	1.5	0	6	0	7.5	0	0	400	0	400
板仓院区	20.5	0	6	5.5	32	8150	2850	3450	1200	15650	0	0	1	0	1
产科病房	8	0	14	0	22	0	0	450	0	450
儿科	13.5	6	7	0	26.5						2	2	0	0	4
妇科	14	15	20	0	49	0	0	400	0	400
骨科	20	10	3.5	5	38.5	400	0	0	0	400
呼吸重症科	3	4	1.5	0	8.5						3	0	0	0	3
急诊ICU	11	13.5	7	0	31.5	850	750	900	0	2500	1	0	0	0	1
全科医学	4.5	0	5	0	9.5	0	0	200	0	200
新生儿科	0.75	0	1.5	0	2.25	0	0	50	0	50
血透室
血液科	134.5	65	178.5	33	411	9500	3250	11650	0	24400	25	12	33.5	5	75.5
中西结合科	38	19.5	32.5	0	90						1	0	1	0	2
肿瘤科	11.5	22.5	9.5	9.75	53.25	0	0	300	0	300	1	2	1	0	4
2023.09	红细胞(U)					血浆(ML)					血小板(治疗量）
科室	A	B	O	AB	总量	A	B	O	AB	总量	A	B	O	AB	总量
肝胆外科	11	9.5	3	0	23.5	9700	2300	1400	0	13400	1	0	0	0	1
甲乳外科	0	0	3	0	3						1	0	0	0	1
泌尿外科	0	3.5	7	0	10.5
普通外科	5	20.5	3.5	2	31
神经外科						0	300	0	0	300
心胸外科	19.5	5	5.5	0	30	3350	0	900	0	4250
血管外科	0	1.5	0	0	1.5
内分泌	7.5	4	3	0	14.5
神经内科	5	0	0	0	5
肾内科	7	22	21	2	52	8000	0	3900	0	11950	0	0	1	0	1
消化内科	84.75	60	111	14	269.75	5350	5450	12300	400	23500
心血管内科	6	12	15.5	1.5	35						1	0	0	0	1
ICU	4.5	0	35.5	3	43	2400	0	2300	900	5600	0	0	1	0	1
P/NICU	3.5	1	1.5	0	6						0	0	0	0	1
RICU	2	0	10	0	12						0	0	1	0	1
板仓院区	6	9	37.75	13	65.75	5800	0	3850	2950	12600	0	0	1	0	1
产科病房	0	1	16.5	0	17.5	0	400	0	0	400
儿科	5.5	0	8.5	0	14	1	1	0	0	2
妇科	28.5	15.5	1.5	4.5	50
骨科	11	18.5	10	2	41.5	0	400	0	0	400
呼吸重症科	7.5	3	5	3	18.5	0	0	1550	0	1550	0	0	1	0	1
急诊ICU	13	8.5	4.5	0	26	950	600	0	0	1550
全科医学	10.5	6.5	3	0	20
新生儿科	0	0	0.25	0	0.25	50	0	0	0	50
血透室
血液科	112.5	63.5	186.25	28.5	390.75	10550	9600	4950	350	25450	30.5	18	43	1	92.5
中西结合科	34.5	29.5	35.75	0	99.75	0	200	450	0	650	0	0	3	0	3
肿瘤科	9.5	13	32.5	5	60	0	0	550	0	550
2023.1	红细胞(U)					血浆(ML)					血小板(治疗量）
科室	A	B	O	AB	总量	A	B	O	AB	总量	A	B	O	AB	总量
肝胆外科	2	7	6.5	6.5	22	2250	0	400	0	2650
甲乳外科	5.5	4	0	0	9.5						0	0	1	0	1
泌尿外科	4	1.5	11.5	0	17	0	0	400	0	400
普通外科	24.5	10	17.5	4.5	56.5	650	0	0	0	650
神经外科	3	2	0	0	5
心胸外科	1.5	0	1.5	0	3
血管外科	3.5	0	0	0	3.5
内分泌	11	5.5	9	0	25.5
神经内科	5.5	0	15	2	22.5
肾内科	15	7.5	28	17.5	68	0	0	16450	25950	42400
消化内科	72.5	65.5	74	27	239	10300	2000	10500	1250	24050	1	0	0	0	1
心血管内科	7	10	8.5	0	25.5
ICU	34.5	13	58.75	6	112.25	3050	450	5200	5950	14650	2	0	0	0	2
P/NICU	2	1	0	0	3	2600	0	0	0	2600
RICU	0	0	4.5	1.5	6						1	0	0	0	1
板仓院区	11	17.5	28	0	56.5	9450	1800	26600	0	36850	1	1	2	0	4
产科病房	7.5	0	8	0	15.5
儿科	3	0	9	0	12
妇科	17.5	12.5	0	0	30	400	0	0	0	400
骨科	15	0	33	0	48	850	0	1300	0	2150
呼吸重症科	3	7.5	3.5	2	16	0	0	450	0	450	0	1	1	0	2
急诊ICU	14	11.5	6.5	0	32	1800	1650	850	0	4300	1	0	0	0	1
全科医学	16	3	5.5	0	24.5
新生儿科	0.5	0	0	0	0.5	100	0	0	0	100
血透室
血液科	105.5	55	79.5	23.5	263.5	5850	1400	5400	5850	18500	16	17	18	6	57
中西结合科	14	18.5	24	5.25	61.75	1350	0	0	0	1350	0	0	3	0	3
肿瘤科	25	16	6	0	47
2023.11	红细胞(U)					血浆(ML)					血小板(治疗量）
科室	A	B	O	AB	总量	A	B	O	AB	总量	A	B	O	AB	总量
肝胆外科	14	1.5	11	6.5	33	1200	150	750	1250	3350	0	0	2	1	3
甲乳外科	2	0	5.5	0	7.5						1	1	0	0	2
泌尿外科	6.5	0	0	2.5	9	450	0	0	0	450
普通外科	7.5	4.5	28	0	40
神经外科	0	0	1.5	0	1.5	0	0	0	850	850
心胸外科	0	0	1.5	0	1.5	450	0	0	0	450
血管外科	0	7	2	0	9	0	0	200	0	200
内分泌	5.5	0	16	0	21.5	0	0	1000	0	1000
神经内科	0	3	8	0	11	0	0	0	4550	4550
肾内科	3.5	12.5	26.5	6.5	49						1	0	0	0	1
消化内科	72.5	90.25	83	12	257.75	1700	9900	4200	0	15800	1	0	0	0	1
心血管内科	0	0	1.5	0	1.5
ICU	21	20.5	12	10	63.5	6750	7950	1750	6900	23350	0	0	0	2	2
P/NICU	1.5	1	1.5	0	4	0	300	200	0	500
RICU	4	0	6	0	10						1	0	0	0	1
板仓院区	5	11.5	7.5	0	24	8050	7500	14150	0	29700	0	0	1	0	1
产科病房	6	0	6.5	0	12.5
儿科	11	0	5.5	0	16.5
妇科	14.5	8	11.5	0	34
骨科	17	16	19	0	52	300	0	0	0	300
呼吸重症科	8	3	6.5	1.5	19	0	0	0	350	350	0	1	0	0	1
急诊ICU	22	9.5	12.5	9.5	53.5	950	900	1300	3550	6700	1	0	0	0	1
全科医学	1.5	0	15.5	0	17
新生儿科
血透室
血液科	113.5	77.5	87	27	305	8000	4150	7700	4950	24800	22	19	14	11	66
中西结合科	23	39.5	42	3.5	108	1200	0	0	0	1200
肿瘤科	25	3	6.5	0	34.5	0	0	400	0	400	2	0	0	1	3
2023.12	红细胞(U)					血浆(ML)					血小板(治疗量）
科室	A	B	O	AB	总量	A	B	O	AB	总量	A	B	O	AB	总量
肝胆外科	9.5	3.5	8	0	21	4000	400	1700	0	6100
甲乳外科	6.5	1.5	0	0	8
泌尿外科	1.5	0	2	18	21.5
普通外科	4.5	11.5	9	0	25
神经外科	0	0	3.5	0	3.5	0	400	150	0	550
心胸外科	5	0	1.5	1.5	8	900	0	0	0	900
血管外科	10.25	0	8.5	0	18.75	450	0	800	0	1250
内分泌	11	0	3	0	14
神经内科	1.5	2	4	0	7.5	0	6050	0	0	6050
肾内科	4.5	13.5	11	0	29	0	0	2900	0	2900
消化内科	71.25	46	103	5.75	226	4250	14250	4850	0	23350
心血管内科	3	0	4.5	15.5	23
ICU	15.5	27	35	13.5	91	200	5650	2400	1750	10000	2	0	3	0	5
P/NICU	6	9	1.5	0	16.5	500	550	0	0	1050
RICU	4.5	2	20	0	26.5	700	300	200	0	1200	0	0	1	0	1
板仓院区						7450	3500	550	0	11500
产科病房	4	2	3	0	9
儿科	8	4	5	0	17						0	0	1	0	1
妇科	11	3.5	11.5	0	26	150	0	0	0	150
骨科	13.5	15.5	14	2	45	0	350	0	0	350
呼吸重症科	9.5	5	4.5	0	19	450	0	0	0	450	0	3	0	0	3
急诊ICU	10	20.5	3	0	33.5	0	1200	0	0	1200	2	0	0	0	2
全科医学	5.5	7.5	0	0	13	850	0	0	0	850
新生儿科	0	0	0.5	0	0.5
血透室	0	0	0	3	3
血液科	109.75	94.5	81.5	16.5	302.25	10000	6500	23650	400	40550	29	30	34	5	98
中西结合科	18.5	14.5	24	5.5	62.5
肿瘤科	5.5	7	13.5	0	26						0	0	0	1	1

## Sheet: 各年度
2021年度	红细胞(U)					血浆(ML)					血小板(治疗量）
科室	A	B	O	AB	总量	A	B	O	AB	总量	A	B	O	AB	总量
肝胆外科	125.5	73	201.75	34	434.25	40450	24050	83850	12500	160850	1	0	3	0	4
甲乳外科	12.5	3.5	10	8.5	34.5	0	0	0	0	0	0	0	0	0	0
整形外科	2	0	0	0	2	0	0	0	0	0	0	0	0	0	0
泌尿外科	69.5	72.5	72.5	16	230.5	550	1200	1100	0	2850	0	1	0	0	1
普通外科	160	104.5	142.25	57	463.75	1700	200	2400	2850	7150	0	0	3	0	3
神经外科	12.5	19	15.5	3.5	50.5	450	700	700	200	2050	0	0	2	0	2
小儿外科	7	0	0	0	7	150	0	0	0	150	0	0	0	0	0
心胸外科	24	28.5	28	16	96.5	4300	2400	2050	1100	9850	0	0	0	2	2
血管外科	15.5	7.5	9.5	3	35.5	800	0	0	0	800	0	0	0	0	0
内分泌	90.5	24	59	9.5	183	550	1250	0	0	1800	1	0	0	0	1
神经内科	33	61	41.5	1.5	137	0	7950	0	0	7950	2	0	0	0	2
肾内科	193	188	358.5	64.5	804	37950	40000	13150	22000	113100	1	1	0	0	2
消化内科	763.75	562.75	855	181	2362.5	43450	47800	81100	12600	184950	2	5	0	0	7
心血管内科	131	46.5	121.5	39.5	338.5	0	0	650	0	650	2	0	0	0	2
ICU	352.25	265.75	614.75	140	1372.75	59050	60400	79000	16950	215400	23	11	27	6	67
P/NICU	20	20.25	17.25	6.5	64	50	200	150	0	400	5	0	4	2	11
RICU	54.25	63	85.75	8.5	211.5	0	10250	3400	0	13650	0	0	1	2	3
板仓院区	27.5	46.25	121.5	4	199.25	51950	75250	78500	5350	211050	0	0	0	0	0
产科病房	92	49.5	42.5	5	189	4800	2400	2850	0	10050	0	0	0	0	0
儿科	84	25.5	77.5	1.5	188.5	0	0	2300	0	2300	7	0	6	1	14
耳鼻喉病房	6.5	11	0	3	20.5	0	400	0	0	400	0	0	0	1	1
妇科	172.75	121	242.5	40.5	576.75	1450	2050	3000	400	6900	1	0	1	2	4
骨科	128	151	181.75	37	497.75	1650	3800	3300	1450	10200	2	0	0	0	2
呼吸重症科	116.5	94.75	112.5	17.75	341.5	750	200	0	200	1150	4	2	1	0	7
急诊ICU	105	46	152.5	7.5	311	4100	2900	10300	750	18050	6	0	5	1	12
急诊病房	4.5	2	1.5	0	8	0	0	0	0	0	1	1	1	0	3
康复病区	0	0	3.5	0	3.5	0	0	0	0	0	0	0	0	0	0
皮肤科病区	0	0	3	0	3	0	0	0	0	0	0	0	0	0	0
全科医学	39	18.5	47.5	3	108	0	0	1350	1200	2550	0	0	0	0	0
新生儿科	5.25	1.25	4	1.5	12	450	100	250	200	1000	2	1	0	0	3
血透室	14.5	11	58.5	0	84	0	0	0	0	0	0	0	0	0	0
血液科	1388.75	889.5	1630.5	346.5	4255.25	114800	50700	133650	24700	323850	262.5	218.5	267.5	46	794.5
中骨病区	4	1.5	1.5	0	7	400	0	0	0	400	0	0	0	0	0
中西结合科	422.75	333.75	480	95	1331.5	16350	4100	6150	2350	28950	3	2	3	1	9
肿瘤科	184	136.5	215.5	61.5	597.5	700	900	1100	0	2700	16	15	11	6	48
					15561.8
2022年度	红细胞(U)					血浆(ML)					血小板(治疗量）
科室	A	B	O	AB	总量	A	B	O	AB	总量	A	B	O	AB	总量
肝胆外科	162.5	147	197	27.5	534	45450	26800	48700	3050	124000	2	1	0	0	3
甲乳外科	11	0	33.5	3.5	48	800	0	0	0	800	1	0	2	0	3
整形外科	1.5	0	0	0	1.5	0	0	0	0	0	0	0	0	0	0
泌尿外科	62.5	45.5	94	5.5	207.5	0	750	2150	0	2900	0	0	0	0	0
普通外科	189.25	84.75	163.75	18.5	456.25	2950	1050	1600	1250	6850	0	0	0	1	1
神经外科	30	14	31	0	75	2400	1250	1050	450	5150	0	0	1	0	1
小儿外科	0	0	8.5	0	8.5	0	0	550	0	550	0	0	0	0	0
心胸外科	56	28	112	20.5	216.5	4600	2400	8900	1100	17000	1	0	4	0	5
血管外科	21.75	30	38	5	94.75	900	1950	1600	0	4450	0	0	0	0	0
内分泌	85	71	112	15.5	283.5	0	0	800	0	800	1	0	2	0	3
神经内科	41.5	45	34	18	138.5	10000	9950	12250	0	32200	0	0	0	0	0
肾内科	268	279.75	391	39.5	978.25	28350	45850	19050	17250	110500	0	2	0	0	2
消化内科	953.5	589	1113.25	136	2791.75	65400	59550	89800	8150	222900	5	1	4	0	10
心血管内科	114.5	105.5	134	26.5	380.5	0	200	300	500	1000	0	1	1	0	2
ICU	389.25	247.25	345.75	102	1084.25	46850	33450	67200	17200	164700	19	8	8	7	42
P/NICU	27.5	18.5	30	7.5	83.5	300	600	12650	0	13550	11	4	3	0	18
RICU	81	99	73.5	33.5	287	700	2350	2450	350	5850	13	28	7	5	53
板仓院区	25	55	37	1.5	118.5	56600	40400	34650	600	132250	1	7	1	0	9
产科病房	63.5	41.5	102	28.5	235.5	3100	2450	5850	800	12200	0	1	1	0	2
儿科	74.25	7	82	3	166.25	0	300	0	0	300	17	2.5	0	0	19.5
耳鼻喉病房	4.5	7.5	17	0	29	300	200	0	0	500	0	0	0	0	0
妇科	136.5	134.5	178.5	39.75	489.25	1000	1050	2150	1400	5600	0	0	0	0	0
骨科	128.25	140	163	42	473.25	3950	4450	4850	2700	15950	2	0	1	0	3
呼吸重症科	130	77.5	122	37	366.5	2650	0	0	0	2650	3	2	8	2	15
急诊ICU	122	72.5	153	5	352.5	10000	7450	9200	550	27200	2	1	8	0	11
急诊病房	0	2	0	0	2	0	0	0	0	0	0	2	1	0	3
康复病区	0	0	0	0	0	0	0	0	0	0	0	0	0	0	0
皮肤科病区	3.5	0	3	0	6.5	0	0	0	0	0	0	0	0	0	0
全科医学	78.25	51.75	66.5	20.5	217	3500	750	1350	800	6400	0	1	0	0	1
新生儿科	1.25	1	6.75	1	10	50	50	150	50	300	0	0	0	0	0
血透室	21	12.5	13.5	10	57	0	0	0	0	0	0	0	0	0	0
血液科	1516.5	1029	1278.75	502.5	4326.75	108900	88200	105500	19200	321800	314	184.5	272.5	103	874
中骨病区	11.5	3	0	0	14.5	450	0	0	0	450	1	0	0	0	1
中西结合科	446	463.75	414.5	80	1404.25	9100	11600	11000	4000	35700	3	5	1	0	9
肿瘤科	182.25	73	163	69.5	487.75	400	0	1900	600	2900	2	5	8	3	18
					16425.8
2023年度	红细胞(U)					血浆(ML)					血小板(治疗量）
科室	A	B	O	AB	总量	A	B	O	AB	总量	A	B	O	AB	总量
肝胆外科	146.75	102.5	162.5	26.5	438.25	56950	28050	39500	5650	130150	2	2	11	1	16
甲乳外科	30.5	55.5	15	0	101	450	0	0	0	450	7	18	2	0	27
整形外科	4.5	0	0	0	4.5	0	0	0	0	0	0	0	0	0	0
泌尿外科	62	40	78	33	213	1450	2200	400	450	4500	0	0	0	0	0
普通外科	137	119.5	202.5	34	493	950	1850	2750	0	5550	1	2	1	0	4
神经外科	10.5	9	31	1.5	52	400	1500	600	850	3350	1	0	1	0	2
小儿外科	4.5	1.5	8	0	14	150	0	0	0	150	2	0	0	0	2
心胸外科	49.5	38	44.5	13.75	145.75	9900	3300	2350	2250	17800	0	0	1	0	1
血管外科	23.75	14.5	56	2	96.25	1300	0	3200	0	4500	0	0	0	0	0
内分泌	84.5	46	90.5	8	229	0	1800	1000	0	2800	0	0	2	0	2
神经内科	49	18.5	56.5	5.5	129.5	0	6850	10000	4550	21400	0	0	1	0	1
肾内科	124.5	266.5	294	74.5	759.5	36350	7050	79100	55850	178350	5	3	1	0	9
消化内科	889	730	1027.25	142.75	2789	68550	80250	71350	3750	223900	3	0	0	0	3
心血管内科	94.5	76.5	96.25	53.5	320.75	0	0	400	0	400	2	0	1	0	3
ICU	313.75	353.5	325.75	60.5	1053.5	77900	62500	37250	16700	194350	16	8	16	2	42
P/NICU	36	28	31.5	7.5	103	3400	1050	2300	0	6750	4	0.5	1	2	7.5
RICU	87.5	51	66.5	16	221	2800	2450	2000	350	7600	8	3	4	2	17
板仓院区	111	104.5	161.25	60.5	437.25	98250	52050	85050	22850	258200	2	1	6	0	9
产科病房	70.5	10.5	89.5	15	185.5	2950	400	450	200	4000	0	0	3	0	3
儿科	98.5	32.5	66.5	2	199.5	0	0	0	0	0	24.25	11	1	1	37.25
耳鼻喉病房	2	5.5	4.5	0	12	0	0	0	0	0	0	0	0	0	0
妇科	165.25	123.75	157.5	21	467.5	2450	600	1900	0	4950	0	0	0	0	0
骨科	177	137.5	166	30	510.5	2950	2150	2800	400	8300	0	0	0	0	0
呼吸重症科	113	71.25	80.5	31.5	296.25	3450	400	2000	1500	7350	3	6	6	0	15
急诊ICU	146	96	102	23	367	8150	8350	6250	3750	26500	8	0	1	0	9
老年医学科	4.5	7.5	28.5	3	43.5	1800	0	0	0	1800	0	0	0	0	0
急诊病房	0	0	0	0	0	0	0	0	0	0	0	0	0	0	0
康复病区	0	0	0	0	0	0	0	0	0	0	0	0	0	0	0
皮肤科病区	0	0	1.5	0	1.5	0	0	0	0	0	0	0	0	0	0
全科医学	72	40	95	5	212	850	0	1750	0	2600	0	0	0	0	0
新生儿科	13.25	2.5	8	0.5	24.25	1000	200	100	0	1300	0	0	0	0	0
血透室	2	0	6	3	11	0	0	0	0	0	0	0	0	0	0
血液科	1310.5	955.5	1501.25	330	4097.25	134250	128800	139100	52450	454600	267	241	326.5	61	895.5
中骨病区	3.5	0	5.5	0	9	0	0	300	0	300	0	0	0	0	0
中西结合科	316.75	275.75	344	31.25	967.75	26400	2720	6850	1100	37070	4	4.5	14	0	22.5
肿瘤科	174.5	148	185	27.75	535.25	0	700	3150	0	3850	9	5	3	3	20
					15540
